# Supplementary material for: A clone-free, single molecule map of the domestic cow (Bos taurus) genome
Source: BMC Genomics. 2015 Aug 28;16(1):644. doi: 10.1186/s12864-015-1823-7 (PMC4551733; doi:10.1186/s12864-015-1823-7)
Supplement: Additional file 3: Table S1. — Tabulation of discordances between BtOM1.0 and UMD3.1. (XLSX 399 kb) [file 12864_2015_1823_MOESM3_ESM.xlsx]

## Sheet: Bovine_UMD3.1_OM_Discordance_ch
#label	chromosome	start	end	cutClassification	sizeClassification	startLocation	endLocation	cutLocation	lengthChange	lengthPValue	cutPValue	opticalMapSpan	opticalMapAlign	variationtype	pvalue	comment
1-1	1	199454	227517	OTHER	NONE	199454	227517		0					OTHER		inversion?
1-2	1	508813	515205	NONE	DEL	508813	515205		-6392	0		51	0	DEL	0
1-3	1	550824	550824	EC	NONE			550824	0		6.63055e-35	53	42	EC	6.63055e-35
1-4	1	626205	647971	NONE	INS	638539	647971		90695	5.38684e-22		34	24	INS	5.38684e-22
1-5	1	733266	733266	EC	NONE			733266	0		7.83679e-48	61	48	EC	7.83679e-48	hap
1-6	1	2802676	2823688	NONE	DEL	2802676	2823688		-6410	5.36928e-22		36	26	DEL	5.36928e-22
1-7	1	4334584	4354736	NONE	DEL	4334584	4354736		-3458	3.48976e-22		41	32	DEL	3.48976e-22
1-8	1	4401930	4401930	EC	NONE			4401930	0		2.18705e-14	43	24	EC	2.18705e-14	hap
1-9	1	4541163	4557920	NONE	INS	4549715	4549715		24365	0		50	0	INS	0
1-10	1	4640336	4640336	EC	NONE			4640336	0		2.10828e-10	50	28	EC	2.10828e-10	hap
1-11	1	5112531	5137237	EC	DEL	5112531	5137237		-4567	3.48976e-22		52	38	DEL	3.48976e-22	hap
1-12	1	5228258	5310357	NONE	DEL	5228258	5310357		-64563	3.48976e-22		51	33	DEL	3.48976e-22
1-13	1	6161255	6161255	EC	NONE			6161255	0		0.000663266	15	9	EC	0.000663266
1-14	1	6288585	6351999	NONE	DEL	6288585	6351999		-14741	3.48976e-22		56	41	DEL	3.48976e-22
1-15	1	6704481	6754892	NONE	DEL	6704481	6754892		-33497	5.36962e-22		62	41	DEL	5.36962e-22
1-16	1	7047395	7060115	NONE	DEL	7047395	7060115		-3229	3.48976e-22		49	32	DEL	3.48976e-22
1-17	1	7788617	7788617	EC	NONE			7788617	0		2.7771e-52	72	56	EC	2.7771e-52
1-18	1	10283893	10317568	NONE	DEL	10283893	10317568		-11852	5.36962e-22		48	29	DEL	5.36962e-22
1-19	1	10328783	10352474	NONE	INS	10328783	10352474		56918	0		49	0	INS	0
1-20	1	10394792	10459459	OTHER	DEL	10394792	10459459		-38713	5.35252e-22		53	40	DEL	5.35252e-22
1-21	1	11034160	11070236	MC	DEL	11034160	11070236		-5682	3.48976e-22		65	43	DEL	3.48976e-22
1-22	1	12403360	12415123	NONE	DEL	12403360	12415123		-11763	0		57	0	DEL	0
1-23	1	12601708	12601708	MC	NONE			12601708	0		1.56802e-19	58	2	MC	1.56802e-19
1-24	1	12920737	12979513	NONE	DEL	12920737	12979513		-9638	5.35252e-22		46	32	DEL	5.35252e-22
1-25	1	13149820	13149820	MC	NONE			13149820	0		4.4296e-27	52	1	MC	4.4296e-27
1-26	1	13539112	13547966	NONE	DEL	13539112	13547966		-8854	0		47	0	DEL	0
1-27	1	13878880	13959089	NONE	DEL	13878880	13959089		-15279	0		47	0	DEL	0
1-28	1	14530425	14535901	NONE	DEL	14530425	14535901		-5476	0		49	0	DEL	0
1-29	1	14641573	14674931	OTHER	DEL	14641573	14674931		-4815	1.48611e-20		47	30	DEL	1.48611e-20
1-30	1	14952824	14980278	MC	DEL	14952824	14980278		-5395	3.48976e-22		40	27	DEL	3.48976e-22
1-31	1	15051217	15071548	NONE	DEL	15051217	15071548		-7006	3.48976e-22		34	26	DEL	3.48976e-22
1-32	1	15184510	15184510	EC	NONE			15184510	0		2.3211e-22	41	35	EC	2.3211e-22
1-33	1	15573967	15598365	NONE	DEL	15573967	15598365		-4775	3.48976e-22		54	38	DEL	3.48976e-22
1-34	1	15981576	15981576	EC	NONE			15981576	0		9.81451e-42	61	52	EC	9.81451e-42
1-35	1	16259522	16332894	OTHER	NONE	16274129	16332894		0					OTHER		misassembly?
1-36	1	16428112	16428112	EC	NONE			16428112	0		3.34303e-21	58	47	EC	3.34303e-21
1-37	1	16553755	16585915	OTHER	INS	16553755	16585915		11052	5.28388e-22		45	35	INS	5.28388e-22
1-38	1	17891314	17891314	EC	NONE			17891314	0		3.10069e-17	55	28	EC	3.10069e-17	hap
1-39	1	18000696	18000696	EC	NONE			18000696	0		6.1079e-12	46	24	EC	6.1079e-12	hap
1-40	1	18431880	18509570	OTHER	NONE	18431880	18509570		0					OTHER		inversion?
1-41	1	20424862	20424862	MC	NONE			20424862	0		8.45878e-23	47	1	MC	8.45878e-23
1-42	1	20819452	20835593	OTHER	INS	20821152	20835593		8099	5.35455e-22		51	33	INS	5.35455e-22
1-43	1	20860003	20897571	MC	DEL	20860003	20897571		-8592	5.23358e-22		49	33	DEL	5.23358e-22
1-44	1	22086422	22086422	EC	NONE			22086422	0		4.009e-12	40	18	EC	4.009e-12	hap
1-45	1	22574356	22598516	EC	NONE		22574356	22598516	0		4.009e-12	40	18	EC	4.009e-12
1-46	1	23306673	23306673	EC	NONE			23306673	0		2.583e-21	64	38	EC	2.583e-21	hap
1-47	1	23419174	23436947	NONE	DEL	23419174	23436947		-17773	0		55	0	DEL	0
1-48	1	23457632	23488977	OTHER	INS	23462316	23488977		18306	5.28388e-22		55	42	INS	5.28388e-22
1-49	1	23554293	23597695	OTHER	NONE	23554293	23597695		0					OTHER		inversion?
1-50	1	24437895	24437895	EC	NONE			24437895	0		2.42885e-25	41	36	EC	2.42885e-25
1-51	1	24804207	24804207	NONE	INS	24804207	24804207		4513	0		25	0	INS	0
1-52	1	25323410	25323410	EC	NONE			25323410	0		6.62894e-13	50	28	EC	6.62894e-13	hap
1-53	1	26464618	26498512	NONE	DEL	26464618	26498512		-33894	0		63	0	DEL	0
1-54	1	26929222	26949982	OTHER	NONE	26929222	26949982		0					OTHER
1-55	1	27434198	27434198	MC	NONE			27434198	0		5.9473e-24	55	3	MC	5.9473e-24
1-56	1	27925069	27954786	EC	NONE		27925069	27954786	0		1.27224e-22	41	37	EC	1.27224e-22
1-57	1	28817986	28817986	EC	NONE			28817986	0		1.27224e-22	41	37	EC	1.27224e-22
1-58	1	29788090	29788090	EC	NONE			29788090	0		2.13789e-09	45	22	EC	2.13789e-09	hap
1-59	1	30025790	30025790	EC	NONE			30025790	0		8.08022e-18	38	35	EC	8.08022e-18
1-60	1	30084750	30084750	EC	NONE			30084750	0		7.32514e-06	35	12	EC	7.32514e-06	hap
1-61	1	30279344	30320046	MC	DEL	30279344	30320046		-9335	3.48976e-22		38	29	DEL	3.48976e-22
1-62	1	30728667	30763425	EC	NONE		30728667	30763425	0		6.35496e-10	44	31	EC	6.35496e-10
1-63	1	31737577	31737577	EC	NONE			31737577	0		6.35496e-10	44	31	EC	6.35496e-10	hap
1-64	1	31822279	31822279	MC	NONE			31822279	0		2.5194e-10	41	9	MC	2.5194e-10	hap
1-65	1	31848306	31848306	EC	NONE			31848306	0		3.40863e-32	44	38	EC	3.40863e-32
1-66	1	32648385	32648385	EC	NONE			32648385	0		2.35765e-09	51	24	EC	2.35765e-09	hap
1-67	1	33091965	33091965	MC	NONE			33091965	0		4.21401e-24	57	3	MC	4.21401e-24
1-68	1	33214864	33275473	NONE	DEL	33214864	33275473		-8465	2.16124e-16		39	22	DEL	2.16124e-16
1-69	1	33647106	33647106	EC	NONE			33647106	0		3.51786e-35	62	38	EC	3.51786e-35	hap
1-70	1	33993955	34004770	NONE	DEL	33993955	34004770		-4424	3.48976e-22		46	23	DEL	3.48976e-22
1-71	1	34413229	34413229	EC	NONE			34413229	0		6.73513e-17	39	29	EC	6.73513e-17
1-72	1	35600378	35600378	EC	NONE			35600378	0		1.39e-18	64	41	EC	1.39e-18
1-73	1	35894020	35894020	EC	NONE			35894020	0		1.29515e-13	61	33	EC	1.29515e-13	hap
1-74	1	35933607	35933607	EC	NONE			35933607	0		4.69173e-31	64	53	EC	4.69173e-31
1-75	1	36334683	36334683	MC	NONE			36334683	0		9.23204e-18	49	4	MC	9.23204e-18
1-76	1	38573635	38605839	NONE	DEL	38573635	38605839		-8922	3.48976e-22		35	29	DEL	3.48976e-22
1-77	1	39720534	39760853	OTHER	NONE	39720534	39760853		0					OTHER		misassembly
1-78	1	39787123	39812752	NONE	DEL	39787123	39812752		-7939	5.23556e-22		39	27	DEL	5.23556e-22
1-79	1	40794334	40794334	EC	NONE			40794334	0		2.13088e-07	29	17	EC	2.13088e-07	hap
1-80	1	40844494	40844494	EC	NONE			40844494	0		0.000212743	33	16	EC	0.000212743	hap
1-81	1	41144646	41197883	OTHER	NONE	41144646	41197883		0					OTHER		inversion
1-82	1	41728542	41728542	EC	NONE			41728542	0		1.70846e-14	56	34	EC	1.70846e-14	hap
1-83	1	42119824	42173555	NONE	DEL	42119824	42173555		-24932	5.23556e-22		39	27	DEL	5.23556e-22
1-84	1	42196834	42283679	OTHER	INS	42196834	42283679		30521	5.18554e-22		29	20	INS	5.18554e-22
1-85	1	42377361	42408919	NONE	DEL	42377361	42408919		-5650	3.48976e-22		56	43	DEL	3.48976e-22
1-86	1	43019434	43052405	NONE	DEL	43019434	43052405		-7440	3.48976e-22		35	27	DEL	3.48976e-22
1-87	1	43215996	43237591	OTHER	INS	43215996	43237591		2162	4.4446e-09		39	30	INS	4.4446e-09
1-88	1	43400227	43400227	EC	NONE			43400227	0		3.81384e-20	51	46	EC	3.81384e-20
1-89	1	44111720	44111720	EC	NONE			44111720	0		3.22555e-31	61	49	EC	3.22555e-31
1-90	1	44499729	45077506	NONE	DEL	44499729	45077506		-577777	0		66	0	DEL	0
1-91	1	44527425	44985586	OTHER	NONE	44527425	44985586		0					OTHER		translocated
1-92	1	45109429	45221668	NONE	DEL	45109429	45221668		-112239	0		63	0	DEL	0
1-93	1	45707102	45792113	NONE	DEL	45707102	45792113		-13106	3.48976e-22		46	32	DEL	3.48976e-22
1-94	1	46182689	46217468	OTHER	DEL	46182689	46217468		-9913	5.34024e-22		56	36	DEL	5.34024e-22
1-95	1	46334870	46356018	OTHER	NONE	46334870	46356018		0					OTHER		inversion
1-96	1	46577163	46577163	EC	NONE			46577163	0		3.79113e-64	74	62	EC	3.79113e-64
1-97	1	46854134	46854134	EC	NONE			46854134	0		1.65421e-34	66	54	EC	1.65421e-34
1-98	1	47035181	47068741	NONE	DEL	47035181	47068741		-16878	0		41	0	DEL	0
1-99	1	47290229	47290229	EC	NONE			47290229	0		1.86218e-13	42	24	EC	1.86218e-13	hap
1-100	1	47415866	47415866	EC	NONE			47415866	0		0	40	40	EC	0
1-101	1	48069464	48095959	OTHER	NONE	48069464	48095959		0					OTHER
1-102	1	49147961	49225868	OTHER	DEL	49147961	49225868		-37720	5.20386e-22		49	41	DEL	5.20386e-22
1-103	1	49562286	49617176	NONE	DEL	49562286	49617176		-6132	1.16033e-15		49	33	DEL	1.16033e-15
1-104	1	50182649	50231121	OTHER	INS	50182649	50231121		25273	5.20419e-22		12	12	INS	5.20419e-22
1-105	1	51275978	51275978	EC	NONE			51275978	0		6.28072e-15	42	25	EC	6.28072e-15	hap
1-106	1	51529467	51548888	EC	NONE		51529467	51548888	0		6.28072e-15	42	25	EC	6.28072e-15
1-107	1	52101271	52111615	NONE	DEL	52101271	52111615		-3997	3.48976e-22		54	35	DEL	3.48976e-22
1-108	1	52300248	52344383	MC	DEL	52300248	52344383		-13306	3.48976e-22		42	29	DEL	3.48976e-22
1-109	1	52358533	52421048	OTHER	INS	52358533	52421048		16058	5.38684e-22		39	22	INS	5.38684e-22
1-110	1	52464488	52483849	MC	DEL	52464488	52483849		-4971	3.48976e-22		54	42	DEL	3.48976e-22
1-111	1	52934408	52960724	NONE	DEL	52934408	52960724		-26316	0		43	0	DEL	0
1-112	1	53058453	53084007	NONE	INS	53058453	53084007		54849	0		42	0	INS	0
1-113	1	53193636	53209251	NONE	DEL	53193636	53209251		-3990	3.48976e-22		48	33	DEL	3.48976e-22
1-114	1	53259782	53259782	EC	NONE			53259782	0		1.40832e-33	51	46	EC	1.40832e-33
1-115	1	53803446	53803446	EC	NONE			53803446	0		1.24843e-25	68	54	EC	1.24843e-25
1-116	1	53873931	53920391	OTHER	NONE	53873931	53920391		0					OTHER		miassembly
1-117	1	54136200	54136200	EC	NONE			54136200	0		6.80984e-15	65	48	EC	6.80984e-15
1-118	1	54384244	54430869	OTHER	INS	54384244	54430869		4366	4.66118e-11		43	34	INS	4.66118e-11
1-119	1	54956987	54978038	EC	INS	54956987	54978038		6436	3.48976e-22		56	40	INS	3.48976e-22
1-120	1	55232758	55252255	NONE	INS	55232758	55252255		3746	3.48976e-22		47	35	INS	3.48976e-22
1-121	1	55481231	55529077	EC	INS	55481231	55529077		5247	9.16598e-17		56	38	INS	9.16598e-17
1-122	1	55610356	55610356	EC	NONE			55610356	0		5.1723e-29	52	46	EC	5.1723e-29
1-123	1	55712044	55756960	OTHER	NONE	55712044	55756960		0					OTHER
1-124	1	56538541	56538541	EC	NONE			56538541	0		2.47763e-33	54	42	EC	2.47763e-33
1-125	1	57212356	57224558	NONE	DEL	57212356	57224558		-4332	5.1073e-22		48	33	DEL	5.1073e-22
1-126	1	57430667	57491970	NONE	DEL	57430667	57491970		-44098	3.48976e-22		47	43	DEL	3.48976e-22
1-127	1	58359457	58390638	OTHER	NONE	58359457	58390638		0					OTHER		inversion
1-128	1	59211408	59273168	NONE	DEL	59211408	59273168		-61760	5.1073e-22		48	33	DEL	5.1073e-22
1-129	1	59327232	59348418	NONE	INS	59327232	59348418		58970	5.22427e-22		63	48	INS	5.22427e-22
1-130	1	59704913	59704913	EC	NONE			59704913	0		4.71516e-44	61	46	EC	4.71516e-44
1-131	1	59723333	59771606	OTHER	DEL	59723333	59771606		-10668	3.48976e-22		54	36	DEL	3.48976e-22
1-132	1	59851324	59851324	EC	NONE			59851324	0		2.90502e-09	54	34	EC	2.90502e-09
1-133	1	60562177	60692054	OTHER	DEL	60562177	60692054		-83791	5.12411e-22		36	33	DEL	5.12411e-22	misassembly
1-134	1	60578753	60657996	OTHER	NONE	60578753	60657996		0					OTHER		inverted/translocated
1-135	1	60803549	60824979	NONE	DEL	60803549	60824979		-6099	3.48976e-22		50	36	DEL	3.48976e-22
1-136	1	60950699	60950699	EC	NONE			60950699	0		6.38631e-47	63	48	EC	6.38631e-47
1-137	1	61686338	61760923	MC	DEL	61686338	61760923		-36075	3.48976e-22		48	31	DEL	3.48976e-22
1-138	1	62163990	62177981	NONE	DEL	62163990	62177981		-13991	0		66	0	DEL	0
1-139	1	63628501	63696416	OTHER	NONE	63628501	63696416		0					OTHER		misassembly
1-140	1	64378309	64400308	OTHER	INS	64378309	64400308		14142	5.22427e-22		63	48	INS	5.22427e-22
1-141	1	65070928	65070928	EC	NONE			65070928	0		3.41698e-06	31	12	EC	3.41698e-06	hap
1-142	1	66848976	66848976	EC	NONE			66848976	0		6.60382e-47	64	54	EC	6.60382e-47
1-143	1	66940473	66978952	EC	INS	66940473	66978952		5993	3.48976e-22		49	36	INS	3.48976e-22
1-144	1	67022514	67022514	EC	NONE			67022514	0		6.48526e-34	63	57	EC	6.48526e-34
1-145	1	67396190	67459069	OTHER	NONE	67396190	67459069		0					OTHER		inversion
1-146	1	68032366	68032366	EC	NONE			68032366	0		4.16274e-15	45	23	EC	4.16274e-15	hap
1-147	1	68204703	68236033	OTHER	NONE	68204703	68236033		0					OTHER		inversion
1-148	1	68561817	68583431	OTHER	NONE	68561817	68583431		0					OTHER
1-149	1	68611232	68621072	OTHER	NONE	68611232	68621072		0					OTHER		inversion
1-150	1	69200883	69218564	OTHER	INS	69200883	69218564		7664	5.1102e-22		50	33	INS	5.1102e-22
1-151	1	70420587	70438928	NONE	DEL	70420587	70438928		-3547	3.48976e-22		47	33	DEL	3.48976e-22
1-152	1	71118095	71156254	EC	INS	71118095	71156254		5921	5.04684e-22		45	33	INS	5.04684e-22
1-153	1	71612066	71612066	MC	NONE			71612066	0		3.17133e-34	68	0	MC	3.17133e-34
1-154	1	73743218	73753848	NONE	DEL	73743218	73753848		-5721	3.48976e-22		56	39	DEL	3.48976e-22
1-155	1	73900821	73912587	OTHER	NONE	73900821	73912587		0					OTHER		inversion
1-156	1	73917834	73917834	NONE	INS	73917834	73917834		4076	0		49	0	INS	0
1-157	1	75771637	75800532	OTHER	NONE	75771637	75800532		0					OTHER		inversion
1-158	1	77720875	77720875	MC	NONE			77720875	0		4.5634e-22	55	4	MC	4.5634e-22
1-159	1	78407068	78439324	NONE	INS	78407068	78439324		7839	3.48976e-22		41	38	INS	3.48976e-22
1-160	1	80393271	80414121	OTHER	NONE	80393271	80414121		0					OTHER		inversion
1-161	1	82285697	82285697	EC	NONE			82285697	0		2.85307e-15	61	25	EC	2.85307e-15
1-162	1	82661569	82661569	MC	NONE			82661569	0		1.69281e-30	64	1	MC	1.69281e-30
1-163	1	83213166	83234606	NONE	DEL	83213166	83234606		-21440	0		46	0	DEL	0
1-164	1	84262847	84262847	EC	NONE			84262847	0		9.09985e-12	46	21	EC	9.09985e-12
1-165	1	84874972	84874972	EC	NONE			84874972	0		3.60447e-21	56	49	EC	3.60447e-21
1-166	1	84963673	84963673	EC	NONE			84963673	0		8.60018e-10	60	30	EC	8.60018e-10
1-167	1	85147459	85147459	EC	NONE			85147459	0		5.62491e-15	61	29	EC	5.62491e-15
1-168	1	85745772	85774696	NONE	DEL	85745772	85774696		-13852	3.48976e-22		45	28	DEL	3.48976e-22
1-169	1	86752791	86752791	EC	NONE			86752791	0		9.558e-16	38	37	EC	9.558e-16
1-170	1	87457649	87457649	EC	NONE			87457649	0		2.07695e-12	55	24	EC	2.07695e-12	hap
1-171	1	88116101	88116101	MC	NONE			88116101	0		2.16482e-14	35	5	MC	2.16482e-14	hap
1-172	1	88201359	88418026	OTHER	DEL	88201359	88418026		-24087	1.64476e-07		22	12	DEL	1.64476e-07
1-173	1	88712469	88740868	OTHER	INS	88712469	88740868		676	0.239758		51	27	INS	0.239758
1-174	1	88919671	88957288	NONE	INS	88919671	88957288		5013	3.48976e-22		56	44	INS	3.48976e-22
1-175	1	89773597	89824032	OTHER	NONE	89773597	89824032		0					OTHER		misassembly
1-176	1	90139869	90139869	NONE	INS	90139869	90139869		5218	0		59	0	INS	0
1-177	1	90232600	90232600	EC	NONE			90232600	0		1.7376e-19	60	37	EC	1.7376e-19
1-178	1	90372059	90372059	EC	NONE			90372059	0		6.56528e-36	61	51	EC	6.56528e-36
1-179	1	90503069	90503069	MC	NONE			90503069	0		3.30935e-22	57	1	MC	3.30935e-22
1-180	1	90942441	90946997	NONE	DEL	90942441	90946997		-4556	0		62	0	DEL	0
1-181	1	91166245	91208664	NONE	DEL	91166245	91208664		-42419	0		52	0	DEL	0
1-182	1	91402736	91441565	OTHER	INS	91402736	91441565		4486	1.6892e-08		26	18	INS	1.6892e-08
1-183	1	91520553	91520553	MC	NONE			91520553	0		1.72651e-10	24	2	MC	1.72651e-10
1-184	1	91852642	91888835	NONE	DEL	91852642	91888835		-36193	0		51	0	DEL	0
1-185	1	91936477	91963924	NONE	DEL	91936477	91963924		-27447	0		55	0	DEL	0
1-186	1	92033673	92068680	OTHER	INS	92033673	92068680		54668	5.19438e-22		46	33	INS	5.19438e-22
1-187	1	92376911	92402033	EC	INS	92376911	92402033		6191	3.48976e-22		44	35	INS	3.48976e-22
1-188	1	92847599	93043526	NONE	DEL	92847599	93043526		-28321	1.68613e-08		14	9	DEL	1.68613e-08
1-189	1	93689606	93886865	OTHER	DEL	93689606	93886865		-114484	5.2969e-22		67	51	DEL	5.2969e-22
1-190	1	94432839	94497069	OTHER	DEL	94432839	94497069		-13948	5.08136e-22		50	34	DEL	5.08136e-22
1-191	1	94553031	94587952	NONE	DEL	94553031	94587952		-34921	0		57	0	DEL	0
1-192	1	94860385	94860385	EC	NONE			94860385	0		6.4348e-11	67	38	EC	6.4348e-11	hap
1-193	1	95052988	95241685	OTHER	DEL	95052988	95241685		-123069	4.97256e-22		50	35	DEL	4.97256e-22
1-194	1	95279595	95279595	EC	NONE			95279595	0		2.38008e-15	51	28	EC	2.38008e-15	hap
1-195	1	97520234	97547085	NONE	DEL	97520234	97547085		-17124	5.03465e-22		66	45	DEL	5.03465e-22
1-196	1	98465877	98503490	NONE	DEL	98465877	98503490		-37613	0		50	0	DEL	0
1-197	1	99184709	99184709	EC	NONE			99184709	0		9.58647e-08	38	19	EC	9.58647e-08	hap
1-198	1	100027883	100027883	EC	NONE			100027883	0		6.04431e-27	84	47	EC	6.04431e-27	hap
1-199	1	100327651	100327651	EC	NONE			100327651	0		2.77318e-43	61	51	EC	2.77318e-43
1-200	1	102318408	102347683	OTHER	NONE	102318408	102347683		0					OTHER		misassembly
1-201	1	102811235	102811235	EC	NONE			102811235	0		1.44089e-43	60	52	EC	1.44089e-43
1-202	1	103433482	103433482	EC	NONE			103433482	0		4.51766e-21	54	37	EC	4.51766e-21
1-203	1	103658932	103658932	EC	NONE			103658932	0		0	42	42	EC	0
1-204	1	104072172	104150459	OTHER	NONE	104072172	104150459		0					OTHER		misassembly
1-205	1	104936602	104936602	EC	NONE			104936602	0		3.97905e-06	30	15	EC	3.97905e-06	hap
1-206	1	105247610	105284031	EC	INS	105247610	105284031		2165	0.000189208		37	32	INS	0.000189208
1-207	1	107095419	107181549	OTHER	DEL	107095419	107181549		-9052	1.34876e-12		40	28	DEL	1.34876e-12
1-208	1	107560702	107575487	NONE	DEL	107560702	107575487		-14785	0		60	0	DEL	0
1-209	1	107926912	107986317	OTHER	NONE	107926912	107986317		0					OTHER		inversion
1-210	1	108344456	108344456	EC	NONE			108344456	0		4.18824e-13	47	24	EC	4.18824e-13	hap
1-211	1	108372249	108447378	OTHER	INS	108372249	108447378		199	0.889377		42	25	INS	0.889377
1-212	1	109249922	109249922	EC	NONE			109249922	0		1.96284e-29	81	38	EC	1.96284e-29	hap
1-213	1	109900616	109911065	EC	NONE		109900616	109911065	0		1.96284e-29	81	38	EC	1.96284e-29
1-214	1	109994544	110030781	NONE	DEL	109994544	110030781		-6738	5.03719e-22		43	30	DEL	5.03719e-22
1-215	1	110665451	110674722	NONE	DEL	110665451	110674722		-9271	0		66	0	DEL	0
1-216	1	111243163	111243163	EC	NONE			111243163	0		8.56789e-31	70	46	EC	8.56789e-31	hap
1-217	1	111622109	111653455	NONE	DEL	111622109	111653455		-31346	0		41	0	DEL	0
1-218	1	112278808	112278808	EC	NONE			112278808	0		3.77328e-40	45	35	EC	3.77328e-40
1-219	1	112438930	112438930	NONE	INS	112438930	112438930		7924	0		40	0	INS	0
1-220	1	113190540	113207672	NONE	DEL	113190540	113207672		-3654	3.48976e-22		49	28	DEL	3.48976e-22
1-221	1	113770194	113794745	OTHER	NONE	113770194	113794745		0					OTHER		misassembly
1-222	1	114506396	114506396	EC	NONE			114506396	0		1.66578e-16	46	24	EC	1.66578e-16	hap
1-223	1	114622235	114622235	EC	NONE			114622235	0		6.39031e-29	59	49	EC	6.39031e-29
1-224	1	114639994	114639994	MC	NONE			114639994	0		1.44254e-27	57	3	MC	1.44254e-27
1-225	1	115029534	115029534	EC	NONE			115029534	0		2.52002e-13	57	29	EC	2.52002e-13
1-226	1	115548676	115552241	NONE	DEL	115548676	115552241		-3565	0		40	0	DEL	0
1-227	1	116932301	116932301	EC	NONE			116932301	0		8.13806e-17	41	23	EC	8.13806e-17	hap
1-228	1	117174564	117188586	NONE	INS	117174564	117188586		6446	5.18554e-22		40	26	INS	5.18554e-22
1-229	1	117429347	117473844	OTHER	NONE	117429347	117473844		0					OTHER		inversion ?
1-230	1	117526366	117542741	NONE	INS	117526366	117542741		44305	0		45	0	INS	0
1-231	1	117641102	117699440	OTHER	NONE	117653313	117699440		0					OTHER		misassembly
1-232	1	117883058	117883058	EC	NONE			117883058	0		2.57334e-42	57	51	EC	2.57334e-42
1-233	1	118940872	118972232	EC	INS	118940872	118972232		7723	4.99226e-22		40	32	INS	4.99226e-22
1-234	1	119090544	119108168	NONE	INS	119090544	119108168		4850	0		45	0	INS	0
1-235	1	120323203	120349826	OTHER	NONE	120323203	120349826		0					OTHER		inversion
1-236	1	121428203	121450064	NONE	DEL	121428203	121450064		-21861	0		60	0	DEL	0
1-237	1	121669133	121669133	EC	NONE			121669133	0		1.35276e-32	65	52	EC	1.35276e-32
1-238	1	121694393	121694393	EC	NONE			121694393	0		2.6368e-41	65	52	EC	2.6368e-41
1-239	1	121863694	121863694	EC	NONE			121863694	0		1.31551e-27	46	34	EC	1.31551e-27
1-240	1	122329383	122329383	EC	NONE			122329383	0		5.97495e-08	58	31	EC	5.97495e-08	hap
1-241	1	122694575	122758055	NONE	DEL	122694575	122708853		-10657	3.48976e-22		31	23	DEL	3.48976e-22
1-242	1	122923484	122971119	OTHER	DEL	122923484	122971119		-2353	0.0178497		33	19	DEL	0.0178497
1-243	1	123119887	123132336	NONE	DEL	123119887	123132336		-4072	3.48976e-22		47	31	DEL	3.48976e-22
1-244	1	123500835	123500835	EC	NONE			123500835	0		7.42852e-22	79	42	EC	7.42852e-22	hap
1-245	1	123846726	123846726	EC	NONE			123846726	0		9.99257e-08	40	20	EC	9.99257e-08	hap
1-246	1	123976147	124003924	OTHER	NONE	123976147	124003924		0					OTHER
1-247	1	124079620	124154207	OTHER	NONE	124079620	124154207		0					OTHER
1-248	1	124888269	124973837	NONE	DEL	124888269	124973837		-17003	5.08136e-22		36	30	DEL	5.08136e-22
1-249	1	125236462	125236462	EC	NONE			125236462	0		5.45574e-13	43	19	EC	5.45574e-13	hap
1-250	1	125280168	125280168	EC	NONE			125280168	0		1.51142e-14	43	22	EC	1.51142e-14	hap
1-251	1	126332992	126350538	NONE	DEL	126332992	126350538		-3869	3.48976e-22		56	44	DEL	3.48976e-22
1-252	1	129171101	129195997	OTHER	DEL	129171101	129195997		-981	0.17605		27	13	DEL	0.17605
1-253	1	129616383	129661973	OTHER	NONE	129616383	129661973		0					OTHER
1-254	1	130424595	130453125	NONE	DEL	130424595	130453125		-28530	0		38	0	DEL	0
1-255	1	130496003	130568406	NONE	DEL	130496003	130568406		-9601	6.89868e-20		40	29	DEL	6.89868e-20
1-256	1	130643953	130670002	NONE	DEL	130643953	130670002		-26049	6.89868e-20		40	29	DEL	6.89868e-20
1-257	1	130749262	130830960	OTHER	INS	130749262	130830960		1226	0.360245		43	33	INS	0.360245
1-258	1	132317207	132335929	NONE	DEL	132317207	132335929		-18722	0		40	0	DEL	0
1-259	1	132865327	132920916	OTHER	NONE	132865327	132920916		0					OTHER		inversion
1-260	1	133231970	133256288	NONE	DEL	133231970	133256288		-24318	0		39	0	DEL	0
1-261	1	134621836	134621836	NONE	INS	134621836	134621836		4020	0		54	0	INS	0
1-262	1	135049247	135049247	EC	NONE			135049247	0		2.97849e-18	41	28	EC	2.97849e-18
1-263	1	136124182	136191049	OTHER	INS	136124182	136191049		7235	6.40837e-13		35	28	INS	6.40837e-13
1-264	1	136460665	136476149	OTHER	DEL	136460665	136476149		-4107	5.01051e-22		49	26	DEL	5.01051e-22
1-265	1	136802777	136838607	NONE	INS	136806625	136838607		28258	5.13768e-22		45	31	INS	5.13768e-22
1-266	1	137766458	137791999	NONE	DEL	137766458	137791999		-4250	3.48976e-22		53	46	DEL	3.48976e-22
1-267	1	138425853	138884370	OTHER	DEL	138425853	138884370		-400392	5.138e-22		48	38	DEL	5.138e-22
1-268	1	139555607	139555607	MC	NONE			139555607	0		4.54862e-12	32	3	MC	4.54862e-12
1-269	1	139601110	139233537	OTHER	NONE	139601110	139233537		0					OTHER
1-270	1	139616186	139616186	EC	NONE			139616186	0		2.91631e-10	34	24	EC	2.91631e-10
1-271	1	139672020	139690056	NONE	DEL	139672020	139690056		-18036	0		43	0	DEL	0
1-272	1	139734291	139736543	NONE	INS	139736543	139736543		29076	0		48	0	INS	0
1-273	1	140587173	140612582	NONE	DEL	140587173	140612582		-3674	3.48976e-22		58	36	DEL	3.48976e-22
1-274	1	141210662	141232129	NONE	DEL	141210662	141232129		-21467	0		39	0	DEL	0
1-275	1	141461414	141477553	MC	DEL	141461414	141477553		-3302	3.48976e-22		43	29	DEL	3.48976e-22
1-276	1	142155913	142155913	MC	NONE			142155913	0		3.52721e-17	42	5	MC	3.52721e-17
1-277	1	142302379	142353874	OTHER	NONE	142302379	142353874		0					OTHER
1-278	1	142454222	142499643	OTHER	INS	142457863	142499643		21820	5.1073e-22		39	25	INS	5.1073e-22
1-279	1	142775019	142828020	OTHER	NONE	142775019	142828020		0					OTHER
1-280	1	143543161	143543161	EC	NONE			143543161	0		1.51526e-21	43	27	EC	1.51526e-21
1-281	1	144061550	144145534	NONE	DEL	144061550	144145534		-58807	3.48976e-22		33	23	DEL	3.48976e-22
1-282	1	144570452	144588526	NONE	DEL	144570452	144588526		-5619	3.48976e-22		29	15	DEL	3.48976e-22
1-283	1	145012974	146132949	OTHER	DEL	145012974	146132949		-1120028	4.83308e-22		31	25	DEL	4.83308e-22
1-284	1	145642223	146072983	OTHER	NONE	145642223	146072983		0					OTHER		inverted/translocated
1-285	1	146205369	146205369	EC	NONE			146205369	0		2.42207e-29	41	31	EC	2.42207e-29
1-286	1	146310604	146345800	NONE	DEL	146310604	146345800		-11493	3.48976e-22		29	15	DEL	3.48976e-22
1-287	1	146356866	146393016	OTHER	NONE	146356866	146393016		0					OTHER		inversion?
1-288	1	147027952	147060789	OTHER	DEL	147027952	147060789		-4300	0.0460493		22	16	DEL	0.0460493
1-289	1	147068607	147084802	NONE	INS	147068607	147084802		14010	3.48976e-22		35	22	INS	3.48976e-22
1-290	1	148359724	148374557	NONE	INS	148359724	148374557		7370	0.0460493		22	16	INS	0.0460493
1-291	1	148433587	148447364	NONE	DEL	148433587	148447364		-13622	0.0460493		22	16	DEL	0.0460493
1-292	1	148802146	148802146	EC	NONE			148802146	0		3.21747e-07	41	15	EC	3.21747e-07	hap
1-293	1	148865700	148865700	EC	NONE			148865700	0		3.02473e-37	53	44	EC	3.02473e-37
1-294	1	149155610	149155610	EC	NONE			149155610	0		4.46445e-09	44	16	EC	4.46445e-09	hap
1-295	1	150046456	150073852	OTHER	INS	150046456	150073852		5442	5.07569e-22		46	38	INS	5.07569e-22
1-296	1	150674446	150694901	OTHER	NONE	150674446	150694901		0					OTHER		inversion
1-297	1	150863852	150889774	OTHER	NONE	150863852	150889774		0					OTHER		inversion
1-298	1	151857960	151877755	NONE	DEL	151857960	151877755		-3544	3.48976e-22		42	29	DEL	3.48976e-22
1-299	1	152218592	152241357	OTHER	NONE	152218592	152241357		0					OTHER
1-300	1	152570419	152615789	OTHER	NONE	152570419	152615789		0					OTHER		misassembly
1-301	1	152984752	152993140	NONE	DEL	152984752	152993140		-8388	0		49	0	DEL	0
1-302	1	153181566	153233950	NONE	DEL	153181566	153233950		-32661	3.48976e-22		42	37	DEL	3.48976e-22
1-303	1	153455952	153476466	NONE	INS	153455952	153476466		8510	3.48976e-22		58	36	INS	3.48976e-22
1-304	1	153727402	153763239	EC	INS	153727402	153763239		3807	1.15599e-11		44	30	INS	1.15599e-11
1-305	1	153889123	153902831	NONE	INS	153902831	153935449		6470	5.08136e-22		46	32	INS	5.08136e-22
1-306	1	154094005	154094005	EC	NONE			154094005	0		1.15992e-33	43	33	EC	1.15992e-33
1-307	1	154421322	154437087	NONE	DEL	154421322	154437087		-4191	3.48976e-22		47	37	DEL	3.48976e-22
1-308	1	155048074	155058971	NONE	INS	155058971	155058971		34671	0		35	0	INS	0
1-309	1	155158208	155188179	NONE	DEL	155158208	155188179		-29971	0		34	0	DEL	0
1-310	1	155309797	155309797	EC	NONE			155309797	0		3.88879e-10	36	18	EC	3.88879e-10	hap
1-311	1	155446110	155446110	NONE	INS	155446110	155446110		4834	0		36	0	INS	0
1-312	1	156231825	156231825	EC	NONE			156231825	0		7.80823e-10	53	34	EC	7.80823e-10
1-313	1	156647740	156685399	EC	INS	156647740	156685399		4024	1.78927e-10		38	26	INS	1.78927e-10
1-314	1	156794159	156831336	OTHER	NONE	156794159	156831336		0					OTHER		inversion
1-315	1	157237612	157264830	NONE	INS	157237612	157264830		4451	3.48976e-22		59	40	INS	3.48976e-22
1-316	1	157458144	157458144	EC	NONE			157458144	0		3.05302e-21	59	34	EC	3.05302e-21	hap
1-317	1	158241887	158241887	EC	NONE			158241887	0		1.61166e-18	60	32	EC	1.61166e-18	hap
2-1	2	499881	527006	EC	DEL	499881	527006		-3823	1.09904e-15		41	25	DEL	1.09904e-15
2-2	2	1493516	1493516	MC	NONE			1493516	0		1.13852e-09	30	3	MC	1.13852e-09
2-3	2	1569770	1569770	EC	NONE			1569770	0		2.05057e-09	35	14	EC	2.05057e-09	hap
2-4	2	1707799	1707799	NONE	INS	1707799	1707799		4341	0		57	0	INS	0
2-5	2	1724253	1724253	EC	NONE			1724253	0		6.03163e-15	53	33	EC	6.03163e-15
2-6	2	2078966	2078966	EC	NONE			2078966	0		2.54883e-40	61	51	EC	2.54883e-40
2-7	2	3348260	3348260	MC	NONE			3348260	0		8.97561e-17	38	2	MC	8.97561e-17
2-8	2	4040934	4054003	NONE	INS	4040934	4054003		3070	3.30974e-22		42	22	INS	3.30974e-22
2-9	2	4221575	4221575	EC	NONE			4221575	0		1.2373e-08	45	25	EC	1.2373e-08	hap
2-10	2	5008752	5008752	EC	NONE			5008752	0		7.93247e-46	74	62	EC	7.93247e-46
2-11	2	5843447	5843447	EC	NONE			5843447	0		9.23253e-41	60	50	EC	9.23253e-41
2-12	2	5869536	5882827	NONE	DEL	5869536	5878846		-9310	0		55	0	DEL	0
2-13	2	5910624	5995026	OTHER	INS	5910624	5995026		6163	4.6993e-08		52	35	INS	4.6993e-08	misassembly
2-14	2	6072585	6128479	OTHER	NONE	6072585	6072585		0					OTHER
2-15	2	6506557	6506557	MC	NONE			6506557	0		1.54741e-19	51	2	MC	1.54741e-19
2-16	2	7308606	7308606	EC	NONE			7308606	0		1.17929e-32	55	46	EC	1.17929e-32
2-17	2	7936799	8004169	OTHER	INS	7936799	8004169		48336	4.47556e-22		30	25	INS	4.47556e-22
2-18	2	8251826	8251826	EC	NONE			8251826	0		0.000160263	25	17	EC	0.000160263	hap
2-19	2	8505374	8548543	OTHER	NONE	8505374	8548543		0					OTHER
2-20	2	8900028	8900028	MC	NONE			8900028	0		4.48419e-10	35	8	MC	4.48419e-10
2-21	2	9132451	9132451	EC	NONE			9132451	0		1.06154e-22	43	30	EC	1.06154e-22
2-22	2	9252575	9281649	EC	INS	9252575	9281649		16327	4.46234e-22		31	25	INS	4.46234e-22
2-23	2	9317485	9335093	NONE	DEL	9317485	9335093		-17608	0		36	0	DEL	0
2-24	2	9632073	9684245	OTHER	NONE	9632073	9684245		0					OTHER
2-25	2	10135956	10152178	NONE	DEL	10135956	10152178		-4024	3.30974e-22		53	43	DEL	3.30974e-22
2-26	2	10448523	10448523	EC	NONE			10448523	0		1.14513e-45	51	42	EC	1.14513e-45
2-27	2	12752304	12780172	EC	DEL	12752304	12780172		-3229	6.11823e-14		38	32	DEL	6.11823e-14
2-28	2	13055445	13129312	OTHER	DEL	13055445	13129312		-8485	3.73046e-10		21	19	DEL	3.73046e-10
2-29	2	14474996	14474996	EC	NONE			14474996	0		2.0893e-45	69	53	EC	2.0893e-45
2-30	2	14707304	14776556	OTHER	NONE	14707304	14776556		0					OTHER
2-31	2	15640832	15640832	EC	NONE			15640832	0		5.00365e-06	51	23	EC	5.00365e-06	hap
2-32	2	16050281	16072269	OTHER	NONE	16050281	16072269		0					OTHER		inversion
2-33	2	16427315	16467802	OTHER	NONE	16427315	16467802		0					OTHER		inversion
2-34	2	16516040	16594115	OTHER	NONE	16516040	16594115		0					OTHER		misassembly
2-35	2	17690647	17789834	OTHER	NONE	17690647	17789834		0					OTHER
2-36	2	19424640	19552321	OTHER	DEL	19424640	19552321		-45682	4.43739e-22		52	45	DEL	4.43739e-22
2-37	2	19828024	19828024	EC	NONE			19828024	0		2.11547e-11	48	24	EC	2.11547e-11	hap
2-38	2	20000605	20070873	OTHER	INS	20000605	20070873		6842	6.02271e-13		48	34	INS	6.02271e-13
2-39	2	20691488	20691488	EC	NONE			20691488	0		2.65341e-07	43	23	EC	2.65341e-07	hap
2-40	2	20851237	20873422	OTHER	NONE	20851237	20873422		0					OTHER		misassembly
2-41	2	20960760	21063681	OTHER	NONE	20960760	21063681		0					OTHER		misassembly
2-42	2	21350664	21424703	OTHER	NONE	21350664	21424703		0					OTHER
2-43	2	21481940	21528299	OTHER	INS	21481940	21528299		11368	3.30974e-22		42	25	INS	3.30974e-22
2-44	2	21597059	21624044	OTHER	INS	21597059	21624044		26750	3.30974e-22		42	25	INS	3.30974e-22
2-45	2	21735765	21774344	OTHER	DEL	21661427	21774344		-21912	0.938094		35	26	DEL	0.938094
2-46	2	23151068	23179590	NONE	INS	23151068	23179590		22090	0.938094		35	26	INS	0.938094
2-47	2	23216956	23257186	NONE	DEL	23216956	23257186		-27453	0.384038		46	30	DEL	0.384038
2-48	2	25105525	25150733	OTHER	NONE	25105525	25150733		0					OTHER		inversion
2-49	2	25194039	25257544	OTHER	NONE	25194039	25257544		0					OTHER
2-50	2	27673288	27842748	OTHER	DEL	27815030	27842748		-12447	1.25584e-12		46	33	DEL	1.25584e-12
2-51	2	28116781	28171732	OTHER	DEL	28101709	28202263		-29860	4.46234e-22		26	18	DEL	4.46234e-22
2-52	2	28533140	28544752	EC	NONE		28533140	28544752	0		2.11547e-11	48	24	EC	2.11547e-11
2-53	2	29515245	29621487	OTHER	DEL	29515245	29621487		-1608	0.296746		42	38	DEL	0.296746
2-54	2	29999661	29999661	EC	NONE			29999661	0		1.90458e-10	49	26	EC	1.90458e-10	hap
2-55	2	30468585	30468585	MC	NONE			30468585	0		1.10466e-14	56	13	MC	1.10466e-14
2-56	2	31088848	31127162	OTHER	NONE	31088848	31127162		0					OTHER		inversion
2-57	2	33304849	33304849	EC	NONE			33304849	0		9.00588e-10	47	25	EC	9.00588e-10	hap
2-58	2	33507790	33507790	EC	NONE			33507790	0		5.09767e-41	53	45	EC	5.09767e-41
2-59	2	34013288	34013288	EC	NONE			34013288	0		1.4332e-06	65	25	EC	1.4332e-06	hap
2-60	2	34522989	34585874	OTHER	NONE	34522989	34585874		0					OTHER
2-61	2	35424552	35435447	OTHER	NONE	35424552	35435447		0					OTHER		inversion
2-62	2	37714440	37780945	NONE	DEL	37714440	37780945		-66505	0		61	0	DEL	0
2-63	2	37881905	37939562	OTHER	INS	37895964	37939562		70011	4.41494e-22		39	32	INS	4.41494e-22
2-64	2	38371397	38391554	NONE	DEL	38371397	38391554		-4687	3.30974e-22		42	22	DEL	3.30974e-22
2-65	2	38516306	38541958	NONE	INS	38516306	38541958		313590	2.42377e-07		8	3	INS	2.42377e-07
2-66	2	39169065	39549763	OTHER	DEL	39169065	39549763		-339157	4.44242e-22		63	49	DEL	4.44242e-22
2-67	2	39232986	38523198	OTHER	NONE	39232986	38523198		0					OTHER		translocated
2-68	2	40697476	40847096	OTHER	DEL	40697476	40847096		-68401	4.45644e-22		34	26	DEL	4.45644e-22
2-69	2	41364766	41422089	OTHER	INS	41177861	41449370		61437	2.42377e-07		8	3	INS	2.42377e-07
2-70	2	41615139	41615139	EC	NONE			41615139	0		1.74573e-09	45	22	EC	1.74573e-09	hap
2-71	2	41992093	41992093	EC	NONE			41992093	0		8.89632e-41	53	42	EC	8.89632e-41
2-72	2	42115250	42151294	OTHER	NONE	42115250	42151294		0					OTHER		misassembly
2-73	2	42180452	42180452	EC	NONE			42180452	0		3.18754e-24	48	41	EC	3.18754e-24
2-74	2	42899841	42919669	NONE	DEL	42899841	42919669		-19828	0		53	0	DEL	0
2-75	2	43006716	43069850	OTHER	INS	43006716	43069850		20342	4.41494e-22		42	29	INS	4.41494e-22
2-76	2	44639579	44681703	NONE	INS	44639579	44681703		9185	3.30974e-22		40	29	INS	3.30974e-22
2-77	2	48114902	48140077	NONE	DEL	48114902	48140077		-12199	3.30974e-22		55	38	DEL	3.30974e-22
2-78	2	48196982	48217448	NONE	INS	48196982	48217448		12393	4.41494e-22		47	38	INS	4.41494e-22
2-79	2	49698743	49708077	NONE	DEL	49698743	49708077		-5180	3.30974e-22		41	21	DEL	3.30974e-22
2-80	2	50928714	50928714	EC	NONE			50928714	0		5.80539e-28	55	47	EC	5.80539e-28
2-81	2	51909085	51977344	OTHER	NONE	51909085	51977344		0					OTHER
2-82	2	52225916	52280369	OTHER	NONE	52225916	52280369		0					OTHER		misassembly
2-83	2	52602248	52602248	EC	NONE			52602248	0		8.34026e-13	65	26	EC	8.34026e-13	hap
2-84	2	53243153	53243153	MC	NONE			53243153	0		6.29357e-13	49	10	MC	6.29357e-13	hap
2-85	2	54045721	54147221	OTHER	DEL	54045721	54147221		-29680	4.44462e-22		47	35	DEL	4.44462e-22
2-86	2	54427519	54427519	EC	NONE			54427519	0		0	37	37	EC	0
2-87	2	54587465	54686375	OTHER	DEL	54587465	54686375		-65623	4.43161e-22		38	19	DEL	4.43161e-22
2-88	2	55575684	55603501	NONE	DEL	55575684	55603501		-14007	4.43161e-22		62	41	DEL	4.43161e-22
2-89	2	55920226	55957960	NONE	DEL	55920226	55957960		-4698	1.04365e-18		42	35	DEL	1.04365e-18
2-90	2	56428575	56463824	OTHER	NONE	56428575	56463824		0					OTHER
2-91	2	57381663	57415170	NONE	DEL	57381663	57415170		-6485	3.30974e-22		51	27	DEL	3.30974e-22
2-92	2	57752164	57752164	EC	NONE			57752164	0		1.38207e-36	51	37	EC	1.38207e-36
2-93	2	58033867	58033867	EC	NONE			58033867	0		5.39958e-28	45	40	EC	5.39958e-28
2-94	2	58628134	58628134	EC	NONE			58628134	0		3.41351e-29	48	39	EC	3.41351e-29
2-95	2	59575164	59658845	OTHER	DEL	59575164	59658845		-1165	0.484441		34	24	DEL	0.484441
2-96	2	60012602	60086702	OTHER	DEL	60012602	60086702		-39555	4.40583e-22		44	34	DEL	4.40583e-22
2-97	2	60203362	60227083	NONE	DEL	60203362	60227083		-23721	0		44	0	DEL	0
2-98	2	60320949	60384217	OTHER	DEL	60320949	60384217		-15948	4.40614e-22		32	26	DEL	4.40614e-22
2-99	2	60441458	60441458	MC	NONE			60441458	0		1.59963e-12	37	6	MC	1.59963e-12
2-100	2	60481495	60481495	EC	NONE			60481495	0		2.34754e-15	38	23	EC	2.34754e-15	hap
2-101	2	60544960	60561409	NONE	INS	60561409	60561409		12414	0		38	0	INS	0
2-102	2	60685391	60693845	NONE	DEL	60685391	60693845		-8454	0		61	0	DEL	0
2-103	2	62762776	62762776	MC	NONE			62762776	0		7.47042e-29	50	0	MC	7.47042e-29
2-104	2	63609082	63609082	MC	NONE			63609082	0		1.56399e-30	60	2	MC	1.56399e-30
2-105	2	64346922	64346922	EC	NONE			64346922	0		1.05136e-59	78	65	EC	1.05136e-59
2-106	2	64990814	65035985	OTHER	NONE	64990814	65035985		0					OTHER		inversion
2-107	2	65128987	65142771	NONE	DEL	65128987	65142771		-4118	3.30974e-22		51	42	DEL	3.30974e-22
2-108	2	65525603	65525603	MC	NONE			65525603	0		1.1179e-14	39	4	MC	1.1179e-14
2-109	2	65536439	65554668	OTHER	NONE	65536439	65554668		0					OTHER
2-111	2	66100396	66125478	OTHER	NONE	66100396	66125478		0					OTHER
2-110	2	66253830	66288506	OTHER	DEL	66253830	66288506		-4276	3.30974e-22		51	42	DEL	3.30974e-22
2-112	2	67587078	67704476	OTHER	NONE	67587078	67704476		0					OTHER
2-113	2	67973345	68008158	NONE	DEL	67973345	68008158		-4533	4.18602e-19		52	33	DEL	4.18602e-19
2-114	2	68112723	68112723	EC	NONE			68112723	0		7.84931e-08	49	19	EC	7.84931e-08	hap
2-115	2	68391525	68467992	OTHER	DEL	68391525	68467992		-19542	4.31438e-22		23	15	DEL	4.31438e-22
2-116	2	68904372	68904372	MC	NONE			68904372	0		4.07623e-24	54	1	MC	4.07623e-24
2-117	2	69830222	69837959	NONE	INS	69830222	69837959		15819	3.30974e-22		30	25	INS	3.30974e-22
2-118	2	70180511	70195106	NONE	DEL	70180511	70195106		-4295	3.30974e-22		42	28	DEL	3.30974e-22
2-119	2	70594043	70594043	MC	NONE			70594043	0		1.3769e-19	33	0	MC	1.3769e-19
2-120	2	70611698	70665323	OTHER	NONE	70611698	70665323		0					OTHER
2-121	2	71653238	71761428	OTHER	DEL	71653238	71761428		-53570	3.30974e-22		42	28	DEL	3.30974e-22
2-122	2	72011957	72055676	OTHER	NONE	72011957	72055676		0					OTHER		inversion?
2-123	2	75523274	75533097	NONE	INS	75533097	75533097		6701	0		60	0	INS	0
2-124	2	76523646	76553750	OTHER	NONE	76523646	76553750		0					OTHER
2-125	2	77084946	77099979	NONE	INS	77099979	77099979		62261	0		57	0	INS	0
2-126	2	77189423	77203635	NONE	DEL	77189423	77203635		-3391	3.30974e-22		62	38	DEL	3.30974e-22
2-127	2	77517429	77543006	OTHER	NONE	77517429	77543006		0					OTHER
2-128	2	78066016	78066016	EC	NONE			78066016	0		3.58382e-17	52	34	EC	3.58382e-17
2-129	2	78137494	78137494	EC	NONE			78137494	0		9.68898e-18	52	33	EC	9.68898e-18
2-130	2	78243447	78264770	NONE	DEL	78243447	78264770		-3354	3.30974e-22		49	36	DEL	3.30974e-22
2-131	2	78340778	78394613	OTHER	NONE	78340778	78394613		0					OTHER
2-132	2	78442056	78442056	EC	NONE			78442056	0		7.31482e-13	40	28	EC	7.31482e-13
2-133	2	78539278	78585545	OTHER	INS	78539278	78585545		8934	4.25153e-22		35	26	INS	4.25153e-22
2-134	2	80232588	80269592	NONE	DEL	80232588	80269592		-5005	3.30974e-22		53	38	DEL	3.30974e-22
2-135	2	82733676	82733676	EC	NONE			82733676	0		3.68222e-22	41	36	EC	3.68222e-22
2-136	2	83065679	83135110	OTHER	DEL	83065679	83135110		-5157	1.21494e-05		39	23	DEL	1.21494e-05
2-137	2	83819957	83819957	EC	NONE			83819957	0		1.85904e-23	58	51	EC	1.85904e-23
2-138	2	85239222	85266902	OTHER	NONE	85239222	85266902		0					OTHER
2-139	2	88401859	88413521	NONE	DEL	88401859	88413521		-11662	0		50	0	DEL	0
2-140	2	91399366	91476110	OTHER	DEL	91399366	91476110		-3731	0.00010968		55	44	DEL	0.00010968
2-141	2	93089025	93137639	NONE	DEL	93116154	93137639		-6169	3.30974e-22		58	40	DEL	3.30974e-22
2-142	2	93226865	93226865	EC	NONE			93226865	0		3.04275e-50	62	47	EC	3.04275e-50
2-143	2	95659728	95659728	EC	NONE			95659728	0		4.47112e-41	60	50	EC	4.47112e-41
2-144	2	95774388	95810198	OTHER	NONE	95774388	95810198		0					OTHER
2-145	2	97761340	97761340	EC	NONE			97761340	0		2.80918e-41	57	43	EC	2.80918e-41
2-146	2	98161753	98161753	MC	NONE			98161753	0		1.90779e-27	51	2	MC	1.90779e-27
2-147	2	98254960	98317281	OTHER	NONE	98254960	98317281		0					OTHER
2-148	2	99677181	99765868	OTHER	INS	99677181	99765868		1596	0.296686		42	28	INS	0.296686
2-149	2	99992157	100006744	NONE	DEL	99992157	100006744		-3927	3.30974e-22		46	32	DEL	3.30974e-22
2-150	2	100133569	100183782	NONE	DEL	100133569	100183782		-22071	3.30974e-22		44	31	DEL	3.30974e-22
2-151	2	100617941	100682565	NONE	DEL	100617941	100682565		-46653	4.24056e-22		52	47	DEL	4.24056e-22
2-152	2	102405024	102405024	MC	NONE			102405024	0		4.90116e-23	56	5	MC	4.90116e-23
2-153	2	104831244	105022881	NONE	DEL	104831244	105022881		-191637	0		48	0	DEL	0
2-154	2	108483391	108511922	OTHER	NONE	108483391	108511922		0					OTHER
2-155	2	108917185	108917185	NONE	INS	108917185	108917185		5180	0		56	0	INS	0
2-156	2	110798956	110861351	OTHER	DEL	110798956	110838407		-22578	4.21643e-22		42	35	DEL	4.21643e-22
2-157	2	111047196	111047196	EC	NONE			111047196	0		0	38	38	EC	0
2-158	2	111795884	111832465	OTHER	DEL	111795884	111832465		-15996	4.20477e-22		58	36	DEL	4.20477e-22
2-159	2	112306631	112318011	OTHER	INS	112306631	112318011		3900	4.20477e-22		58	36	INS	4.20477e-22
2-160	2	112368177	112393874	EC	INS	112368177	112393874		3576	6.53542e-20		41	33	INS	6.53542e-20
2-161	2	113167408	113167408	EC	NONE			113167408	0		3.22539e-47	57	48	EC	3.22539e-47
2-162	2	113673075	113673075	EC	NONE			113673075	0		8.74776e-16	67	34	EC	8.74776e-16	hap
2-163	2	114181913	114181913	EC	NONE			114181913	0		5.02484e-12	58	27	EC	5.02484e-12	hap
2-164	2	115379535	115429546	OTHER	INS	115392460	115429546		2879	4.20507e-22		42	28	INS	4.20507e-22
2-165	2	115453514	115462379	NONE	DEL	115453514	115462379		-8865	0		52	0	DEL	0
2-166	2	115563534	115576190	NONE	INS	115563534	115576190		3241	3.30974e-22		50	36	INS	3.30974e-22
2-167	2	115843024	115843024	EC	NONE			115843024	0		7.68099e-14	53	24	EC	7.68099e-14	hap
2-168	2	116101339	116125280	OTHER	DEL	116075021	116125280		-10975	4.18106e-22		50	41	DEL	4.18106e-22
2-169	2	116646522	116654779	NONE	DEL	116646522	116654779		-3874	3.30974e-22		51	27	DEL	3.30974e-22
2-170	2	118918799	118992599	NONE	DEL	118918799	118992599		-61571	4.20477e-22		52	36	DEL	4.20477e-22
2-171	2	119076375	119106041	OTHER	INS	119076375	119113413		-9000	4.20477e-22		52	36	INS	4.20477e-22
2-172	2	119126492	119147412	NONE	INS	119126492	119147412		62483	4.20596e-22		43	27	INS	4.20596e-22
2-173	2	121090283	121126159	OTHER	DEL	121090283	121159468		-20742	4.15791e-22		52	26	DEL	4.15791e-22
2-174	2	121405701	121428870	OTHER	INS	121405701	121428870		1059	0.00881073		48	32	INS	0.00881073	misassembly
2-175	2	121926210	121977704	OTHER	INS	121926210	121977704		1923	0.077037		26	19	INS	0.077037
2-176	2	122154783	122183378	NONE	INS	122054250	122183378		51548	4.15879e-22		13	9	INS	4.15879e-22	misassembly
2-177	2	122712913	122729806	NONE	DEL	122712913	122729806		-16893	0		34	0	DEL	0
2-178	2	122770660	122818193	OTHER	INS	122770660	122818193		30594	4.12353e-22		26	17	INS	4.12353e-22
2-179	2	122857185	122864139	NONE	DEL	122857185	122864139		-6954	0		33	0	DEL	0
2-180	2	124172309	124223025	NONE	DEL	124172309	124223025		-50716	0		28	0	DEL	0
2-181	2	124394616	124403565	NONE	INS	124397146	124397146		57305	0		19	0	INS	0
2-182	2	124755431	124802958	NONE	DEL	124755431	124802958		-40897	3.30974e-22		31	23	DEL	3.30974e-22
2-183	2	124905915	124905915	EC	NONE			124905915	0		8.62553e-19	31	25	EC	8.62553e-19
2-184	2	125073336	125110304	OTHER	NONE	125073336	125110304		0					OTHER		inversion
2-185	2	125338331	125338331	EC	NONE			125338331	0		2.83619e-36	57	45	EC	2.83619e-36
2-186	2	125666895	125678286	NONE	INS	125666895	125678286		3063	3.30974e-22		34	24	INS	3.30974e-22
2-187	2	127991403	128044187	OTHER	INS	127991403	128044187		4306	0.00193879		15	11	INS	0.00193879
2-188	2	129887570	129887570	MC	NONE			129887570	0		2.83413e-26	49	2	MC	2.83413e-26
2-189	2	131370912	131370912	EC	NONE			131370912	0		1.96642e-08	34	15	EC	1.96642e-08	hap
2-190	2	132674744	132674744	EC	NONE			132674744	0		4.557e-16	44	21	EC	4.557e-16
2-191	2	133155150	133167866	NONE	INS	133166603	133166603		33007	0		23	0	INS	0
2-192	2	134442317	134456746	NONE	INS	134442317	134456746		3779	3.30974e-22		39	29	INS	3.30974e-22
2-193	2	134605674	134605674	EC	NONE			134605674	0		2.04492e-23	35	28	EC	2.04492e-23
2-194	2	135133951	135146432	NONE	INS	135138630	135138630		17932	0		20	0	INS	0
2-195	2	135547030	135553691	NONE	INS	135547030	135553691		4030	4.12353e-22		36	22	INS	4.12353e-22
2-196	2	135773517	135797124	EC	NONE		135773517	135797124	0		2.04492e-23	35	28	EC	2.04492e-23
2-197	2	135959719	135963220	NONE	INS	135959719	135959719		15063	0		35	0	INS	0
2-198	2	136018389	136039628	NONE	DEL	136018389	136039628		-12777	4.20596e-22		33	15	DEL	4.20596e-22
3-1	3	1015271	1057617	NONE	DEL	1015271	1057617		-31254	3.97494e-22		50	35	DEL	3.97494e-22
3-2	3	1529100	1545175	OTHER	NONE	1529100	1545175		0					OTHER		misassembly
3-3	3	2050102	2086462	EC	NONE		2050102	2086462	0		1.86003e-17	64	34	EC	1.86003e-17
3-4	3	4178005	4178005	EC	NONE			4178005	0		1.86003e-17	64	34	EC	1.86003e-17	hap
3-5	3	4254575	4270496	NONE	DEL	4254575	4270496		-5546	3.97494e-22		69	42	DEL	3.97494e-22
3-6	3	4511749	4536933	NONE	DEL	4511749	4536933		-6496	3.97494e-22		69	42	DEL	3.97494e-22
3-7	3	4610453	4610453	EC	NONE			4610453	0		5.60699e-12	59	24	EC	5.60699e-12	hap
3-8	3	4645806	4645806	EC	NONE			4645806	0		5.71599e-49	58	50	EC	5.71599e-49
3-9	3	5007910	5035192	MC	DEL	5007910	5035192		-4294	3.97494e-22		44	32	DEL	3.97494e-22
3-10	3	5818944	5869075	OTHER	DEL	5818944	5869075		-27939	5.75621e-22		57	41	DEL	5.75621e-22
3-11	3	6183395	6378945	OTHER	DEL	6183395	6378945		-141202	5.75621e-22		37	26	DEL	5.75621e-22
3-12	3	7056059	7099119	OTHER	NONE	7056059	7099119		0					OTHER		inversion
3-13	3	8514934	8545339	NONE	DEL	8514934	8545339		-30404	5.75621e-22		37	26	DEL	5.75621e-22
3-14	3	8609928	8667468	OTHER	INS	8609928	8667468		49650	5.70662e-22		47	36	INS	5.70662e-22
3-15	3	8740675	8759877	NONE	DEL	8740675	8759877		-19202	5.75621e-22		37	26	DEL	5.75621e-22
3-16	3	8908878	8961885	NONE	DEL	8908878	8961885		-53007	5.75621e-22		37	26	DEL	5.75621e-22
3-17	3	9382383	9382383	EC	NONE			9382383	0		6.92768e-29	44	40	EC	6.92768e-29
3-18	3	11068407	11082953	EC	INS	11068407	11082953		4785	5.70662e-22		47	36	INS	5.70662e-22
3-19	3	11251544	11312782	OTHER	DEL	11251544	11312782		-7335	7.99168e-10		30	18	DEL	7.99168e-10
3-20	3	11777869	11809201	OTHER	DEL	11777869	11809201		-15257	5.70662e-22		51	42	DEL	5.70662e-22
3-21	3	12017922	12132152	OTHER	INS	12017922	12132152		30979	5.70662e-22		41	27	INS	5.70662e-22
3-22	3	12155111	12174157	NONE	INS	12164262	12164262		101254	0		40	0	INS	0
3-23	3	13291107	13578414	OTHER	INS	13291107	13517470		26252	2.8294e-07		14	12	INS	2.8294e-07	misassembly
3-24	3	13890597	13976869	OTHER	DEL	13893682	13945720		-33661	3.97494e-22		32	20	DEL	3.97494e-22
3-25	3	14191818	14209682	OTHER	NONE	14191818	14209682		0					OTHER		inversion?
3-26	3	14461860	14461860	EC	NONE			14461860	0		3.29132e-14	28	17	EC	3.29132e-14
3-27	3	14550078	14599585	OTHER	INS	14550078	14599585		17478	0		40	0	INS	0
3-28	3	16982042	17000528	OTHER	INS	16982042	17000528		16922	5.70662e-22		41	24	INS	5.70662e-22
3-29	3	17089942	17102948	NONE	DEL	17089942	17102948		-13006	0		46	0	DEL	0
3-30	3	17225858	17225858	MC	NONE			17225858	0		2.85303e-27	54	3	MC	2.85303e-27
3-31	3	17427058	17439701	NONE	INS	17427058	17439701		7720	5.70662e-22		41	24	INS	5.70662e-22
3-32	3	17453814	17475591	NONE	INS	17453814	17475591		217165	0		15	0	INS	0
3-33	3	17492025	17581875	OTHER	DEL	17492025	17581875		-40579	5.68418e-22		43	38	DEL	5.68418e-22
3-34	3	17999902	18007371	NONE	INS	18007371	18007371		5167	0		42	0	INS	0
3-35	3	18470094	18553243	OTHER	DEL	18470094	18553243		-2742	0.0569675		30	26	DEL	0.0569675
3-36	3	22897347	22903487	NONE	INS	22903487	22903487		25902	0		57	0	INS	0
3-37	3	23089059	23111888	NONE	DEL	23089059	23111888		-22829	0		35	0	DEL	0
3-38	3	25019505	25039360	NONE	DEL	25019505	25024883		-5378	0		44	0	DEL	0
3-39	3	26217958	26239240	NONE	DEL	26217958	26239240		-4378	3.97494e-22		51	37	DEL	3.97494e-22
3-40	3	27795222	27795222	MC	NONE			27795222	0		2.14349e-28	51	1	MC	2.14349e-28
3-41	3	28102932	28194990	OTHER	INS	28128500	28194990		12859	5.73561e-22		43	25	INS	5.73561e-22
3-42	3	28299959	28327588	NONE	DEL	28299959	28327588		-5187	3.97494e-22		51	37	DEL	3.97494e-22
3-43	3	28722128	28772943	OTHER	NONE	28722128	28772943		0					OTHER		misassembly
3-44	3	28851751	28879937	NONE	INS	28851751	28879937		5460	0		57	0	INS	0
3-45	3	29083812	29083812	MC	NONE			29083812	0		1.4535e-28	55	1	MC	1.4535e-28
3-46	3	29494679	29514708	OTHER	NONE	29494679	29514708		0					OTHER		misassembly
3-47	3	29585377	29620232	NONE	DEL	29585377	29620232		-34855	0		62	0	DEL	0
3-48	3	29942979	30006333	NONE	DEL	29942979	30006333		-7298	1.82197e-17		45	35	DEL	1.82197e-17
3-49	3	32110670	32131648	NONE	INS	32122225	32122225		46655	0		45	0	INS	0
3-50	3	32178831	32178831	EC	NONE			32178831	0		2.71541e-18	52	31	EC	2.71541e-18
3-51	3	32346850	32376665	EC	INS	32346850	32376665		4487	5.58796e-22		50	39	INS	5.58796e-22
3-52	3	33646566	33659217	EC	NONE		33646566	33659217	0		2.71541e-18	52	31	EC	2.71541e-18
3-53	3	33758422	33758422	EC	NONE			33758422	0		1.04167e-28	48	34	EC	1.04167e-28
3-54	3	35074632	35140775	OTHER	NONE	35074632	35140775		0					OTHER		misassembly
3-55	3	35509861	35509861	MC	NONE			35509861	0		2.01938e-35	60	0	MC	2.01938e-35
3-56	3	37133094	37178350	OTHER	NONE	37133094	37178350		0					OTHER		misassembly
3-57	3	37928937	37928937	EC	NONE			37928937	0		3.06872e-36	54	43	EC	3.06872e-36
3-58	3	38714322	38763952	NONE	DEL	38714322	38763952		-5769	3.97494e-22		61	50	DEL	3.97494e-22
3-59	3	39504502	39526525	OTHER	NONE	39504502	39526525		0					OTHER		inversion
3-60	3	39623826	39674961	OTHER	NONE	39623826	39674961		0					OTHER		misassembly
3-61	3	39769728	39833706	OTHER	NONE	39769728	39833706		0					OTHER
3-62	3	40468805	40491313	NONE	DEL	40468805	40491313		-5237	3.97494e-22		64	51	DEL	3.97494e-22
3-63	3	40960519	41060801	OTHER	NONE	40960519	41060801		0					OTHER		inversion
3-64	3	41346454	41481888	OTHER	DEL	41346454	41481888		-7197	0.000561747		34	28	DEL	0.000561747
3-65	3	43600990	43652427	OTHER	DEL	43600990	43652427		-356	0.6695		61	45	DEL	0.6695
3-66	3	43820373	43820373	EC	NONE			43820373	0		8.30888e-49	67	54	EC	8.30888e-49
3-67	3	44820512	44820512	MC	NONE			44820512	0		7.02743e-20	46	3	MC	7.02743e-20
3-68	3	45372294	45486461	OTHER	NONE	45372294	45486461		0					OTHER		misassembly
3-69	3	46831518	46861485	OTHER	NONE	46831518	46861485		0					OTHER		inversion
3-70	3	48127429	48127429	EC	NONE			48127429	0		1.32345e-28	50	43	EC	1.32345e-28
3-71	3	48505935	48539736	NONE	DEL	48505935	48539736		-33801	0		52	0	DEL	0
3-72	3	48934754	48987263	NONE	INS	48974068	48987263		41435	5.66597e-22		39	24	INS	5.66597e-22
3-73	3	52205909	52239684	NONE	DEL	52205909	52239684		5065	0		52	0	DEL	0
3-74	3	52777111	52777111	EC	NONE			52777111	0		1.49179e-40	68	46	EC	1.49179e-40
3-75	3	52823913	52844310	NONE	DEL	52823913	52844310		-4137	0.000561747		34	28	DEL	0.000561747
3-76	3	53954713	53981499	MC	DEL	53954713	53981499		-7259	3.97494e-22		67	42	DEL	3.97494e-22
3-77	3	54125584	54133378	NONE	INS	54133378	54133378		11110	0		45	0	INS	0
3-78	3	54973740	54980964	OTHER	INS	54973740	54980964		9149	5.64167e-22		33	17	INS	5.64167e-22
3-79	3	55644983	55644983	EC	NONE			55644983	0		1.06031e-27	39	27	EC	1.06031e-27
3-80	3	55917385	55935076	OTHER	NONE	55917385	55935076		0					OTHER		inversion
3-81	3	56533462	56546718	NONE	INS	56533462	56546718		8150	5.5457e-22		60	37	INS	5.5457e-22
3-82	3	56605004	56622370	NONE	INS	56605004	56622370		27556	5.52243e-22		56	41	INS	5.52243e-22
3-83	3	56850989	56850989	MC	NONE			56850989	0		4.77356e-26	54	1	MC	4.77356e-26
3-84	3	57170590	57222260	OTHER	NONE	57170590	57222260		0					OTHER
3-85	3	57466468	57466468	EC	NONE			57466468	0		1.68852e-17	53	40	EC	1.68852e-17
3-86	3	58062268	58087582	NONE	DEL	58062268	58087582		-25314	0		44	0	DEL	0
3-87	3	58419428	58521202	OTHER	DEL	58419428	58521202		-23246	5.64346e-22		50	40	DEL	5.64346e-22
3-88	3	60301046	60301046	EC	NONE			60301046	0		5.32385e-20	51	27	EC	5.32385e-20	hap
3-89	3	61326568	61342118	NONE	DEL	61326568	61342118		-5062	3.97494e-22		59	43	DEL	3.97494e-22
3-90	3	64352547	64425593	NONE	DEL	64383698	64425593		-41895	0		46	0	DEL	0
3-91	3	64759676	64759676	EC	NONE			64759676	0		3.95282e-26	36	33	EC	3.95282e-26
3-92	3	65100514	65100514	MC	NONE			65100514	0		8.91124e-15	40	1	MC	8.91124e-15
3-93	3	66658275	66658275	EC	NONE			66658275	0		5.08724e-13	57	29	EC	5.08724e-13
3-94	3	66966023	66966023	EC	NONE			66966023	0		3.58359e-39	56	49	EC	3.58359e-39
3-95	3	68149001	68149001	EC	NONE			68149001	0		1.94579e-27	52	42	EC	1.94579e-27
3-96	3	68450122	68450122	EC	NONE			68450122	0		2.7556e-21	65	34	EC	2.7556e-21	hap
3-97	3	69067406	69067406	EC	NONE			69067406	0		1.08181e-10	52	23	EC	1.08181e-10	hap
3-98	3	69406357	69436649	NONE	INS	69406357	69436649		11390	3.97494e-22		55	46	INS	3.97494e-22
3-99	3	70406857	70406857	EC	NONE			70406857	0		7.03295e-31	57	50	EC	7.03295e-31
3-100	3	70452035	70487912	NONE	DEL	70452035	70487912		-14748	3.97494e-22		57	39	DEL	3.97494e-22
3-101	3	71048694	71108743	OTHER	NONE	71048694	71108743		0					OTHER		inversion
3-102	3	71129940	71129940	EC	NONE			71129940	0		1.0539e-36	59	45	EC	1.0539e-36
3-103	3	71533189	71631171	OTHER	INS	71521538	71521538		6640	0		37	0	INS	0
3-104	3	71798474	71857770	NONE	DEL	71798474	71857770		-7335	6.56151e-15		40	26	DEL	6.56151e-15
3-105	3	72104221	72104221	MC	NONE			72104221	0		4.32e-12	29	2	MC	4.32e-12
3-106	3	72316577	72316577	EC	NONE			72316577	0		4.4498e-16	36	29	EC	4.4498e-16
3-107	3	74515690	74515690	EC	NONE			74515690	0		2.16183e-51	70	62	EC	2.16183e-51
3-108	3	75801246	75825205	EC	INS	75801246	75825205		4764	3.97494e-22		45	32	INS	3.97494e-22	hap
3-109	3	75996559	75996559	EC	NONE			75996559	0		0.0139384	35	14	EC	0.0139384	hap
3-110	3	76586375	76586375	EC	NONE			76586375	0		3.36088e-12	43	27	EC	3.36088e-12
3-111	3	76821929	76996073	OTHER	NONE	76821929	76996073		0					OTHER
3-112	3	77033498	77050169	NONE	DEL	77033498	77050169		-16671	0		46	0	DEL	0
3-113	3	78123978	78171598	EC	INS	78123978	78171598		4828	1.76758e-14		48	39	INS	1.76758e-14
3-114	3	79277024	79277024	EC	NONE			79277024	0		1.27067e-34	51	46	EC	1.27067e-34
3-115	3	79864615	79904837	EC	NONE	79864615	79904837	0		1.27067e-34	51	46		1.27067e-34
3-116	3	80294187	80294187	MC	NONE			80294187	0		4.20324e-31	55	0	MC	4.20324e-31
3-117	3	81544941	81601842	OTHER	DEL	81544941	81601842		-7502	4.25963e-21		53	33	DEL	4.25963e-21
3-118	3	82662799	82943796	OTHER	DEL	82662799	82943796		-204695	5.5968e-22		55	40	DEL	5.5968e-22
3-119	3	85700359	85700359	MC	NONE			85700359	0		1.75999e-32	65	1	MC	1.75999e-32
3-120	3	86547412	86583844	OTHER	NONE	86547412	86583844		0					OTHER		misassembly
3-121	3	86654427	86757304	OTHER	NONE	86654427	86757304		0					OTHER
3-122	3	87042542	87042542	NONE	INS	87042542	87042542		5194	0		49	0	INS	0
3-123	3	88391010	88412333	EC	INS	88391010	88412333		5715	3.97494e-22		39	33	INS	3.97494e-22
3-124	3	89331961	89331961	MC	NONE			89331961	0		1.28354e-27	53	2	MC	1.28354e-27
3-125	3	89538172	89538172	EC	NONE			89538172	0		4.78985e-13	47	22	EC	4.78985e-13	hap
3-126	3	90820267	90820267	EC	NONE			90820267	0		3.08884e-15	48	26	EC	3.08884e-15	hap
3-127	3	90929994	90929994	EC	NONE			90929994	0		6.98498e-14	52	21	EC	6.98498e-14	hap
3-128	3	91653458	91679785	OTHER	NONE	91653458	91679785		0					OTHER		inversion
3-129	3	91878079	91886642	NONE	DEL	91878079	91886642		-8563	0		46	0	DEL	0
3-130	3	91950847	91980646	NONE	INS	91950847	91980646		6058	3.97494e-22		35	22	INS	3.97494e-22
3-131	3	93644864	93644864	EC	NONE			93644864	0		8.51052e-06	38	16	EC	8.51052e-06	hap
3-132	3	93961136	94008370	OTHER	DEL	93961136	94008370		-11253	0		46	0	DEL	0
3-133	3	95025496	95025496	EC	NONE			95025496	0		1.09529e-22	54	48	EC	1.09529e-22
3-134	3	97500931	97500931	EC	NONE			97500931	0		6.34921e-22	46	39	EC	6.34921e-22
3-135	3	97721786	97727079	NONE	DEL	97721786	97727079		-5293	0		42	0	DEL	0
3-136	3	98687137	98687137	EC	NONE			98687137	0		5.08385e-07	33	17	EC	5.08385e-07	hap
3-137	3	99023337	99038132	OTHER	NONE	99023337	99038132		0					OTHER		misassemby
3-138	3	102746047	102790571	OTHER	INS	102746047	102790571		11172	5.74832e-22		36	23	INS	5.74832e-22
3-139	3	103828961	103889675	OTHER	NONE	103828961	103889675		0					OTHER
3-140	3	104431904	104431904	EC	NONE			104431904	0		5.88554e-06	48	22	EC	5.88554e-06	hap
3-141	3	104596041	104633797	OTHER	NONE	104596041	104633797		0					OTHER
3-142	3	104733925	104816130	OTHER	NONE	104733925	104816130		0					OTHER
3-143	3	104956097	104975027	OTHER	NONE	104956097	104975027		0					OTHER		misassembly
3-144	3	105454010	105483688	OTHER	NONE	105454010	105483688		0					OTHER
3-145	3	106221679	106221679	EC	NONE			106221679	0		4.28398e-07	45	27	EC	4.28398e-07	hap
3-146	3	106484691	106484691	EC	NONE			106484691	0		8.22407e-10	54	29	EC	8.22407e-10	hap
3-147	3	106874407	106892178	NONE	INS	106874407	106892178		14053	3.97494e-22		41	30	INS	3.97494e-22
3-148	3	107598948	107598948	EC	NONE			107598948	0		1.84713e-26	41	29	EC	1.84713e-26
3-149	3	107807373	107807373	EC	NONE			107807373	0		2.60179e-28	46	39	EC	2.60179e-28
3-150	3	109978674	109992613	NONE	INS	109978674	109992613		7428	5.65059e-22		44	31	INS	5.65059e-22
3-151	3	111279306	111292170	NONE	DEL	111279306	111292170		-8087	3.97494e-22		37	21	DEL	3.97494e-22
3-152	3	111709042	111737114	NONE	DEL	111709042	111737114		-28072	0		50	0	DEL	0
3-153	3	111842912	111866868	NONE	INS	111866868	111866868		28773	0		33	0	INS	0
3-154	3	114625103	114637863	NONE	INS	114616354	114637863		7968	5.60211e-22		25	15	INS	5.60211e-22
3-155	3	114689625	114694943	NONE	DEL	114689625	114694943		-5318	0		26	0	DEL	0
3-156	3	114788720	114805398	NONE	INS	114788720	114805398		5390	3.97494e-22		37	31	INS	3.97494e-22
3-157	3	115301949	115358180	OTHER	DEL	115301949	115358180		-8143	1.75884e-13		24	17	DEL	1.75884e-13
3-158	3	115904903	115956639	OTHER	DEL	115904903	115956639		-4478	9.18709e-09		43	31	DEL	9.18709e-09
3-159	3	116790840	116790840	EC	NONE			116790840	0		4.08568e-08	20	11	EC	4.08568e-08
3-160	3	116809200	116809200	EC	NONE			116809200	0		0.000463427	20	7	EC	0.000463427	hap
3-161	3	116948085	116948085	EC	NONE			116948085	0		1.14262e-07	31	14	EC	1.14262e-07	hap
3-162	3	117673955	117673955	EC	NONE			117673955	0		3.70834e-06	49	22	EC	3.70834e-06	hap
4-1	4	334906	342653	NONE	DEL	334906	342653		-7747	0		15	0	DEL	0
4-2	4	941248	1041716	OTHER	DEL	941248	1041716		-76129	4.6908e-22		54	44	DEL	4.6908e-22
4-3	4	1243124	1342255	OTHER	INS	1250958	1342255		35799	4.67387e-22		47	33	INS	4.67387e-22
4-4	4	2416785	2466565	OTHER	NONE	2416785	2466565		0					OTHER
4-5	4	2859657	2859657	EC	NONE			2859657	0		8.81756e-14	38	29	EC	8.81756e-14
4-6	4	4080052	4107019	NONE	DEL	4080052	4107019		-3586	6.09013e-18		56	33	DEL	6.09013e-18
4-7	4	4224905	4242218	NONE	DEL	4224905	4242218		-5070	3.40597e-22		54	41	DEL	3.40597e-22
4-8	4	5361042	5361042	EC	NONE			5361042	0		1.56484e-35	50	37	EC	1.56484e-35
4-9	4	5788609	5834204	OTHER	DEL	5788609	5817718		4746	4.65706e-22		38	31	DEL	4.65706e-22	misassembly;
4-10	4	6578952	6607137	OTHER	NONE	6578952	6607137		0					OTHER
4-11	4	6625887	6651513	NONE	DEL	6625887	6651513		-4316	3.40597e-22		54	41	DEL	3.40597e-22
4-12	4	6720977	6762276	EC	NONE		6720977	6762276	0		1.56484e-35	50	37	EC	1.56484e-35
4-13	4	6835987	6857310	NONE	INS	6835987	6857310		7344	4.67462e-22		47	26	INS	4.67462e-22
4-14	4	7025854	7085869	OTHER	INS	7025854	7085869		26637	4.67462e-22		47	26	INS	4.67462e-22
4-15	4	7196646	7228097	OTHER	DEL	7196646	7228097		-21156	4.64075e-22		52	32	DEL	4.64075e-22
4-16	4	7382474	7382474	EC	NONE			7382474	0		4.83013e-33	48	37	EC	4.83013e-33
4-17	4	8172011	8219952	OTHER	INS	8172011	8219952		85935	4.64112e-22		39	28	INS	4.64112e-22
4-18	4	8546867	8593330	OTHER	DEL	8546867	8593330		-10742	4.65706e-22		45	25	DEL	4.65706e-22
4-19	4	9055438	9124124	NONE	DEL	9055438	9124124		-13167	4.65706e-22		39	33	DEL	4.65706e-22
4-20	4	11229698	11229698	EC	NONE			11229698	0		2.76707e-07	46	19	EC	2.76707e-07	hap
4-21	4	11291756	11319512	NONE	DEL	11291756	11319512		-11652	3.40597e-22		47	32	DEL	3.40597e-22
4-22	4	11501151	11515391	NONE	DEL	11501151	11515391		-4385	3.40597e-22		62	44	DEL	3.40597e-22
4-23	4	11971106	11971106	EC	NONE			11971106	0		1.48142e-30	59	53	EC	1.48142e-30
4-24	4	12601083	12650631	NONE	DEL	12601083	12650631		-21850	4.57521e-22		66	36	DEL	4.57521e-22
4-25	4	12843211	12879093	NONE	DEL	12843211	12879093		-10473	3.40597e-22		63	41	DEL	3.40597e-22
4-26	4	14381267	14405467	EC	INS	14381267	14405467		3323	4.57558e-22		58	44	INS	4.57558e-22
4-27	4	14551245	14582449	OTHER	NONE	14551245	14582449		0					OTHER		misassembly
4-28	4	14843200	14917573	OTHER	DEL	14843200	14917573		-18217	4.5929e-22		39	29	DEL	4.5929e-22
4-29	4	15389096	15434893	OTHER	NONE	15376251	15434893		0					OTHER		misassembly
4-30	4	15817647	16925278	OTHER	NONE	15817647	16925278		0					OTHER		inverted/translocated
4-31	4	15901594	15914783	EC	NONE		15901594	15914783	0		2.76707e-07	46	19	EC	2.76707e-07
4-32	4	16153184	16192625	EC	NONE		16153184	16192625	0		2.76707e-07	46	19	EC	2.76707e-07
4-33	4	16613052	16633165	OTHER	NONE	16613052	16633165		0					OTHER		inversion?
4-34	4	16870072	16897166	EC	NONE		16870072	16897166	0		2.76707e-07	46	19	EC	2.76707e-07
4-35	4	17771886	17771886	MC	NONE		17771886	17771886	0		2.76707e-07	46	19	MC	2.76707e-07
4-36	4	18383069	18461775	OTHER	INS	18383069	18461775		1007124	3.40597e-22		44	30	INS	3.40597e-22
4-37	4	18493963	18493963	EC	NONE			18493963	0		2.64638e-11	44	27	EC	2.64638e-11
4-38	4	19032145	19032145	EC	NONE			19032145	0		6.66528e-17	67	32	EC	6.66528e-17	hap
4-39	4	19346576	19359513	EC	NONE		19346576	19359513	0		6.66528e-17	67	32	EC	6.66528e-17
4-40	4	19830424	19878767	NONE	INS	19830424	19878767		389360	4.57558e-22		58	44	INS	4.57558e-22
4-41	4	20140251	20197599	OTHER	NONE	20140251	20197599		0					OTHER		misassembly
4-42	4	20594134	20594134	EC	NONE			20594134	0		1.78217e-07	45	19	EC	1.78217e-07	hap
4-43	4	20828735	20828735	EC	NONE			20828735	0		7.55171e-06	40	19	EC	7.55171e-06	hap
4-44	4	20974847	21384137	NONE	DEL	20974847	21384137		-409290	0		35	0	DEL	0
4-45	4	21002384	21384137	OTHER	NONE	21002384	21384137		0					OTHER		translocated
4-46	4	22162226	22180818	NONE	INS	22162226	22180818		5169	3.40597e-22		44	30	INS	3.40597e-22
4-47	4	22271151	22300800	EC	INS	22271151	22300800		4449	3.40597e-22		52	32	INS	3.40597e-22
4-48	4	24553480	24567701	OTHER	NONE	24553480	24567701		0					OTHER		misassembly
4-49	4	24710536	24734047	OTHER	NONE	24710536	24734047		0					OTHER		misassmbly
4-50	4	24795118	24805899	NONE	DEL	24795118	24805899		-10781	0		39	0	DEL	0
4-51	4	25523521	25523521	EC	NONE			25523521	0		1.55542e-33	60	52	EC	1.55542e-33
4-52	4	25772669	25772669	EC	NONE			25772669	0		1.32877e-48	72	62	EC	1.32877e-48
4-53	4	26357127	26390015	NONE	DEL	26300471	26390015		-7178	4.5929e-22		39	29	DEL	4.5929e-22
4-54	4	27012666	27012666	EC	NONE			27012666	0		3.57834e-38	74	59	EC	3.57834e-38
4-55	4	27700938	27817222	OTHER	DEL	27700938	27817222		-57643	4.57558e-22		28	13	DEL	4.57558e-22
4-56	4	28198891	28212239	NONE	DEL	28198891	28212239		-3604	3.40597e-22		58	36	DEL	3.40597e-22
4-57	4	28255517	28255517	EC	NONE			28255517	0		3.86463e-25	59	34	EC	3.86463e-25	hap
4-58	4	28929218	29024729	NONE	DEL	28929218	29024729		-55218	3.40597e-22		43	31	DEL	3.40597e-22
4-60	4	29736612	29736612	EC	NONE			29736612	0		1.93509e-33	53	46	EC	1.93509e-33
4-61	4	29790143	29813435	EC	INS	29790143	29813435		5258	3.40597e-22		47	36	INS	3.40597e-22
4-59	4	29958633	29996960	OTHER	NONE	29958633	29996960		0					OTHER
4-62	4	30335238	30358438	NONE	DEL	30335238	30358438		-10330	3.40597e-22		43	31	DEL	3.40597e-22
4-63	4	30389497	30433698	OTHER	NONE	30389497	30433698		0					OTHER
4-64	4	30623977	30650479	NONE	DEL	30623977	30650479		-6362	3.40597e-22		38	29	DEL	3.40597e-22
4-65	4	31129448	31166720	NONE	DEL	31129448	31166720		-11373	3.40597e-22		49	25	DEL	3.40597e-22
4-66	4	31882524	31901730	OTHER	DEL	31882524	31901730		-9483	4.5929e-22		50	33	DEL	4.5929e-22
4-67	4	32265962	32285664	MC	DEL	32265962	32285664		-4860	3.40597e-22		59	47	DEL	3.40597e-22
4-68	4	32614390	32630871	NONE	INS	32614390	32630871		5885	3.40597e-22		49	42	INS	3.40597e-22
4-69	4	33046704	33055495	NONE	INS	33046704	33055495		11721	3.40597e-22		36	31	INS	3.40597e-22
4-70	4	33219230	33252271	MC	DEL	33219230	33252271		-7328	4.64636e-22		51	43	DEL	4.64636e-22
4-71	4	33551502	33584561	NONE	DEL	33551502	33584561		-21364	3.40597e-22		38	30	DEL	3.40597e-22
4-72	4	33791728	33817753	OTHER	NONE	33791728	33817753		0					OTHER
4-73	4	33847138	33847138	EC	NONE			33847138	0		2.87736e-14	46	26	EC	2.87736e-14	hap
4-74	4	34077453	34082767	NONE	DEL	34077453	34082767		-5314	0		36	0	DEL	0
4-75	4	34173382	34173382	MC	NONE			34173382	0		3.15924e-08	25	2	MC	3.15924e-08
4-76	4	34238758	34238758	EC	NONE			34238758	0		2.46534e-07	32	14	EC	2.46534e-07
4-77	4	34550128	34568028	NONE	INS	34550128	34550128		5843	0		25	0	INS	0
4-78	4	35230239	35285532	NONE	DEL	35230239	35285532		-31428	3.40597e-22		51	42	DEL	3.40597e-22
4-79	4	36958538	36982554	EC	DEL	36958538	36982554		-3727	3.40597e-22		64	42	DEL	3.40597e-22
4-80	4	37289209	37289209	EC	NONE			37289209	0		5.72167e-09	52	23	EC	5.72167e-09	hap
4-81	4	37336384	37336384	EC	NONE			37336384	0		6.26357e-49	51	42	EC	6.26357e-49
4-82	4	37540144	37540144	MC	NONE			37540144	0		3.16237e-25	50	3	MC	3.16237e-25
4-83	4	39425246	39532822	OTHER	DEL	39425246	39532822		-17200	3.40597e-22		51	42	DEL	3.40597e-22
4-84	4	39833313	39892769	OTHER	NONE	39833313	39892769		0					OTHER
4-85	4	40188093	40219394	OTHER	NONE	40188093	40219394		0					OTHER		inversion?
4-86	4	41359323	41384169	OTHER	NONE	41359323	41384169		0					OTHER
4-87	4	41416501	41965874	OTHER	DEL	41416501	41965874		-498939	4.67462e-22		40	30	DEL	4.67462e-22
4-88	4	41498741	41890303	OTHER	NONE	41498741	41890303		0					OTHER		translocated
4-89	4	42494468	42503675	NONE	DEL	42494468	42503675		-2918	4.5159e-22		37	28	DEL	4.5159e-22
4-90	4	42548188	42567485	NONE	INS	42548188	42567485		439220	0		25	0	INS	0
4-91	4	43908285	43908285	MC	NONE			43908285	0		1.18486e-27	52	1	MC	1.18486e-27
4-92	4	44276616	44313889	OTHER	NONE	44276616	44313889		0					OTHER
4-93	4	44953667	44953667	NONE	INS	44953667	44953667		3081	0		55	0	INS	0
4-94	4	45042954	45068526	NONE	DEL	45042954	45068526		-25572	0		40	0	DEL	0
4-95	4	45743431	45769354	OTHER	DEL	45751833	45769354		-8402	4.5159e-22		37	28	DEL	4.5159e-22
4-96	4	45823337	45882727	OTHER	NONE	45823337	45882727		0					OTHER
4-97	4	45926561	45934036	NONE	INS	45926561	45934036		6525	3.40597e-22		52	35	INS	3.40597e-22
4-98	4	46186904	46206103	NONE	DEL	46186904	46206103		-8619	3.40597e-22		59	39	DEL	3.40597e-22
4-99	4	47267194	47283775	OTHER	NONE	47267194	47283775		0					OTHER
4-100	4	47380569	47380569	EC	NONE			47380569	0		2.55818e-10	33	14	EC	2.55818e-10	hap
4-101	4	47450401	47450401	MC	NONE			47450401	0		4.99344e-15	33	2	MC	4.99344e-15
4-102	4	47791773	47791773	EC	NONE			47791773	0		3.56534e-10	48	23	EC	3.56534e-10	hap
4-103	4	48093696	48262879	OTHER	NONE	48093696	48262879		0					OTHER		contain translocation
4-104	4	49438638	49453724	NONE	INS	49438638	49453724		3167	3.40597e-22		41	27	INS	3.40597e-22
4-105	4	49811700	49828126	EC	NONE		49811700	49828126	0		2.55818e-10	33	14	EC	2.55818e-10
4-106	4	50384280	50646342	OTHER	INS	50384280	50646342		45938	3.40597e-22		59	45	INS	3.40597e-22
4-107	4	50739627	50821785	NONE	DEL	50739627	50821785		-71728	4.48543e-22		49	33	DEL	4.48543e-22
4-108	4	51966834	52003853	OTHER	DEL	51966834	52003853		-16830	4.48543e-22		49	33	DEL	4.48543e-22
4-109	4	52676233	52676233	EC	NONE			52676233	0		1.04015e-21	58	48	EC	1.04015e-21
4-110	4	54682118	54710856	OTHER	NONE	54682118	54710856		0					OTHER
4-111	4	55504266	55525817	NONE	INS	55504266	55525817		4799	3.40597e-22		59	45	INS	3.40597e-22
4-112	4	55674263	55730323	NONE	INS	55680604	55715360		312058	4.56683e-22		6	6	INS	4.56683e-22
4-113	4	56301600	56621194	NONE	DEL	56301600	56621194		-300806	4.57558e-22		60	39	DEL	4.57558e-22
4-114	4	56314249	56589062	OTHER	NONE	56314249	56589062		0					OTHER		translocated
4-115	4	56902920	57036683	OTHER	DEL	56902920	57036683		-12333	4.57558e-22		60	39	DEL	4.57558e-22
4-116	4	57386246	57467506	NONE	DEL	57386246	57457066		-46899	4.50278e-22		61	45	DEL	4.50278e-22
4-117	4	58872227	58872227	EC	NONE			58872227	0		1.71348e-19	46	25	EC	1.71348e-19	hap
4-118	4	59733767	59749901	NONE	DEL	59733767	59749901		-3312	3.40597e-22		62	44	DEL	3.40597e-22
4-119	4	59752287	59773802	NONE	DEL	59752287	59773802		-5098	3.40597e-22		60	44	DEL	3.40597e-22
4-120	4	60865060	60869290	NONE	DEL	60865060	60869290		-4230	0		60	0	DEL	0
4-121	4	60942841	60971669	EC	NONE		60942841	60971669	0		2.55818e-10	33	14	EC	2.55818e-10
4-122	4	61165900	61173953	NONE	DEL	61165900	61173953		-8053	0		41	0	DEL	0
4-123	4	61203905	61203905	MC	NONE			61203905	0		1.07688e-13	39	1	MC	1.07688e-13
4-124	4	61602077	61602077	MC	NONE			61602077	0		1.00628e-07	28	7	MC	1.00628e-07	hap
4-125	4	61725317	61765081	OTHER	NONE	61725317	61765081		0					OTHER		inversion
4-126	4	61871457	61900544	NONE	INS	61871457	61900544		18444	3.40597e-22		44	30	INS	3.40597e-22
4-127	4	61975898	61997517	NONE	DEL	61975898	61997517		-17665	3.40597e-22		57	39	DEL	3.40597e-22
4-128	4	62795559	62882730	NONE	DEL	62795559	62882730		-87171	0		49	0	DEL	0
4-129	4	62905832	62905832	MC	NONE			62905832	0		1.07688e-13	39	1	MC	1.07688e-13
4-130	4	63337595	63359465	NONE	INS	63337595	63359465		7525	3.40597e-22		50	39	INS	3.40597e-22
4-131	4	63492893	63591012	OTHER	DEL	63492893	63575835		-21772	4.51953e-22		45	28	DEL	4.51953e-22	misassembly
4-132	4	64407528	64407528	EC	NONE			64407528	0		1.05299e-45	66	51	EC	1.05299e-45
4-133	4	65054821	65054821	MC	NONE			65054821	0		2.51682e-27	53	1	MC	2.51682e-27
4-134	4	65292629	65310684	NONE	DEL	65292629	65310684		-18055	0		53	0	DEL	0
4-135	4	65348377	65348377	NONE	INS	65348377	65348377		15721	0		55	0	INS	0
4-136	4	65380107	65448752	OTHER	DEL	65380107	65448752		-3803	0.00080009		44	27	DEL	0.00080009	misassembly
4-137	4	65539305	65546208	OTHER	NONE	65539305	65546208		0					OTHER		inversion
4-138	4	66521632	66560282	NONE	DEL	66521632	66560282		-29272	3.40597e-22		50	40	DEL	3.40597e-22
4-139	4	66968214	66968214	MC	NONE			66968214	0		3.56421e-26	50	1	MC	3.56421e-26
4-140	4	67182341	67182341	EC	NONE			67182341	0		1.47605e-09	47	24	EC	1.47605e-09	hap
4-141	4	67504411	67530762	NONE	DEL	67504411	67530762		-16880	3.40597e-22		46	35	DEL	3.40597e-22
4-142	4	68746925	68746925	EC	NONE			68746925	0		9.55694e-41	55	43	EC	9.55694e-41
4-143	4	70336715	70336715	EC	NONE			70336715	0		1.17538e-33	45	34	EC	1.17538e-33
4-144	4	70669733	70678256	NONE	DEL	70669733	70678256		-8523	0		42	0	DEL	0
4-145	4	71756337	71756337	EC	NONE			71756337	0		3.53609e-33	60	50	EC	3.53609e-33
4-146	4	73234700	73262178	NONE	DEL	73234700	73262178		-4701	3.40597e-22		46	37	DEL	3.40597e-22
4-147	4	73879313	73879313	EC	NONE			73879313	0		0	37	37	EC	0
4-148	4	74476450	74476450	EC	NONE			74476450	0		2.43104e-17	27	24	EC	2.43104e-17
4-149	4	75011538	75102488	NONE	DEL	75011538	75102488		-90950	0		30	0	DEL	0
4-150	4	75650800	75650800	EC	NONE			75650800	0		6.24283e-09	41	21	EC	6.24283e-09	hap
4-151	4	75826712	75861614	NONE	DEL	75826712	75861614		-7539	3.40597e-22		38	24	DEL	3.40597e-22
4-152	4	76196024	76216053	EC	NONE		76196024	76216053	0		6.24283e-09	41	21	EC	6.24283e-09
4-153	4	76694981	76852562	OTHER	DEL	76694981	76852562		-105731	3.40597e-22		38	24	DEL	3.40597e-22
4-154	4	78183443	78208054	OTHER	NONE	78183443	78208054		0					OTHER		inversion
4-155	4	78335668	78385165	OTHER	DEL	78335668	78356735		-21067	0		41	0	DEL	0
4-156	4	78510113	78510113	EC	NONE			78510113	0		3.31259e-09	44	24	EC	3.31259e-09	hap
4-157	4	78699531	78711578	NONE	DEL	78699531	78711578		-4691	3.40597e-22		55	41	DEL	3.40597e-22
4-158	4	80402658	80402658	EC	NONE			80402658	0		3.57681e-34	41	37	EC	3.57681e-34
4-159	4	80698814	80698814	MC	NONE			80698814	0		2.13863e-20	51	5	MC	2.13863e-20
4-160	4	80797864	80814445	NONE	DEL	80797864	80814445		-4395	3.40597e-22		53	34	DEL	3.40597e-22
4-161	4	81696715	81713579	NONE	DEL	81696715	81713579		-16864	0		35	0	DEL	0
4-162	4	82343066	82353916	EC	INS	82343066	82353916		4933	3.40597e-22		43	34	INS	3.40597e-22
4-163	4	82586463	82599090	NONE	DEL	82586463	82692942		-13257	3.40597e-22		53	34	DEL	3.40597e-22
4-164	4	82668017	82692942	NONE	INS	82668017	82692942		9895	3.40597e-22		43	34	INS	3.40597e-22
4-165	4	82820761	82844404	OTHER	NONE	82820761	82844404		0					OTHER
4-166	4	82884422	82884422	EC	NONE			82884422	0		1.83307e-10	44	23	EC	1.83307e-10	hap
4-167	4	83261699	83343243	OTHER	NONE	83261699	83343243		0					OTHER
4-168	4	83403767	83425882	OTHER	NONE	83403767	83425882		0					OTHER
4-169	4	83572972	83594078	NONE	DEL	83572972	83594078		-4196	3.40597e-22		53	34	DEL	3.40597e-22
4-170	4	83742615	83777433	NONE	DEL	83742615	83777433		-4855	2.53518e-20		50	32	DEL	2.53518e-20
4-171	4	83793902	83815123	OTHER	INS	83793902	83815123		10543	4.45861e-22		44	31	INS	4.45861e-22
4-172	4	84536609	84628629	OTHER	INS	84586566	84628629		17617	4.52244e-22		32	26	INS	4.52244e-22
4-173	4	84695765	84746263	NONE	DEL	84695765	84746263		-22584	4.42825e-22		39	31	DEL	4.42825e-22
4-174	4	84827069	84937912	EC	DEL	84827069	84937912		-14011	6.09013e-18		32	28	DEL	6.09013e-18
4-175	4	86068344	86091966	OTHER	DEL	86068344	86091966		-6052	4.67283e-22		59	35	DEL	4.67283e-22
4-176	4	86259658	86277556	OTHER	NONE	86259658	86277556		0					OTHER
4-177	4	86709823	86757848	OTHER	DEL	86709823	86757848		-18704	4.52353e-22		48	40	DEL	4.52353e-22
4-178	4	87094533	87145422	OTHER	DEL	87094533	87145422		-6547	3.09566e-20		42	34	DEL	3.09566e-20
4-179	4	89112292	89134276	OTHER	INS	89112292	89134276		2297	1.49011e-13		60	43	INS	1.49011e-13	hap
4-180	4	89190756	89190756	EC	NONE			89190756	0		2.31396e-22	62	37	EC	2.31396e-22	hap
4-181	4	89590879	89590879	MC	NONE			89590879	0		5.46832e-16	57	5	MC	5.46832e-16
4-182	4	89976090	89991187	NONE	DEL	89976090	89991187		-3476	3.40597e-22		55	42	DEL	3.40597e-22
4-183	4	90282850	90314931	OTHER	NONE	90282850	90314931		0					OTHER
4-184	4	90368628	90443720	OTHER	NONE	90368628	90443720		0					OTHER
4-185	4	90844688	90947609	OTHER	NONE	90844688	90947609		0					OTHER		misassembly
4-186	4	91209443	91209443	EC	NONE			91209443	0		2.69769e-32	43	43	EC	2.69769e-32
4-187	4	91283239	91308635	NONE	DEL	91283239	91308635		-4436	3.40597e-22		55	42	DEL	3.40597e-22
4-188	4	91367590	91391707	NONE	INS	91367590	91391707		10930	4.25326e-22		45	33	INS	4.25326e-22
4-189	4	91778088	91801973	MC	DEL	91778088	91801973		-3721	3.40597e-22		62	40	DEL	3.40597e-22
4-190	4	91967522	91985352	OTHER	NONE	91967522	91985352		0					OTHER		inversion
4-191	4	92583760	92583760	EC	NONE			92583760	0		2.85545e-36	71	57	EC	2.85545e-36	hap
4-192	4	92886568	92908441	EC	NONE		92886568	92908441	0		2.85545e-36	71	57	EC	2.85545e-36
4-193	4	93132811	93132811	EC	NONE			93132811	0		7.82018e-16	44	22	EC	7.82018e-16	hap
4-194	4	93265623	93265623	MC	NONE			93265623	0		4.86642e-28	48	0	MC	4.86642e-28
4-195	4	94051115	94051115	EC	NONE			94051115	0		1.01119e-17	66	57	EC	1.01119e-17
4-196	4	94253381	94253381	EC	NONE			94253381	0		3.95126e-10	67	30	EC	3.95126e-10	hap
4-197	4	95095346	95114659	NONE	INS	95095346	95114659		62548	0		11	0	INS	0
4-198	4	95724617	95775441	NONE	DEL	95724617	95775441		-16077	3.40597e-22		51	45	DEL	3.40597e-22
4-199	4	96766804	96831778	NONE	DEL	96766804	96831778		-64974	0		45	0	DEL	0
4-200	4	97019578	97067263	OTHER	NONE	97019578	97067263		0					OTHER
4-201	4	98711484	98783396	NONE	DEL	98711484	98783396		-51516	4.40149e-22		61	47	DEL	4.40149e-22
4-202	4	99801783	99832819	NONE	DEL	99801783	99832819		-31036	0		52	0	DEL	0
4-203	4	99848304	99885871	NONE	INS	99863664	99885871		141573	4.52353e-22		26	18	INS	4.52353e-22
4-204	4	101213993	101213993	EC	NONE			101213993	0		1.38721e-32	42	39	EC	1.38721e-32
4-205	4	102434750	102434750	EC	NONE			102434750	0		1.49906e-48	49	42	EC	1.49906e-48
4-206	4	102747467	102790181	OTHER	NONE	102747467	102790181		0					OTHER
4-207	4	102904484	102955690	MC	DEL	102904484	102955690		-11026	3.40597e-22		30	18	DEL	3.40597e-22
4-208	4	102977295	102977295	EC	NONE			102977295	0		6.39602e-42	58	53	EC	6.39602e-42
4-209	4	103638810	103663449	NONE	DEL	103638810	103663449		-24639	0		61	0	DEL	0
4-210	4	106182328	106182328	EC	NONE			106182328	0		1.05414e-33	40	32	EC	1.05414e-33
4-211	4	106431905	106460825	EC	DEL	106431905	106460825		-8420	0		61	0	DEL	0
4-212	4	106511069	106528150	NONE	INS	106511069	106528150		95490	0		61	0	INS	0
4-213	4	106692923	106716023	OTHER	NONE	106692923	106716023		0					OTHER
4-214	4	106766659	106809542	NONE	INS	106766659	106809542		94488	4.25326e-22		45	33	INS	4.25326e-22
4-215	4	106872944	106885550	NONE	DEL	106872944	106885550		-5229	3.40597e-22		30	18	DEL	3.40597e-22
4-216	4	107252957	107297454	OTHER	NONE	107252957	107297454		0					OTHER
4-217	4	109426968	109426968	EC	NONE			109426968	0		3.53262e-36	53	42	EC	3.53262e-36
4-218	4	111417533	111488591	OTHER	DEL	111417533	111488591		-10051	3.40597e-22		30	18	DEL	3.40597e-22
4-219	4	112554892	112554892	EC	NONE			112554892	0		4.17558e-23	41	36	EC	4.17558e-23
4-220	4	112707397	112723664	OTHER	NONE	112707397	112723664		0					OTHER
4-221	4	113095725	113107471	OTHER	NONE	113095725	113107471		0					OTHER		misasembly
4-222	4	113154403	113180986	NONE	DEL	113154403	113180986		-16963	3.40597e-22		40	28	DEL	3.40597e-22
4-223	4	113373253	113382990	NONE	DEL	113373253	113382990		-4053	3.40597e-22		40	28	DEL	3.40597e-22
4-224	4	113834997	113847444	NONE	INS	113834997	113847444		28040	4.25326e-22		45	33	INS	4.25326e-22
4-225	4	113914684	113946582	NONE	DEL	113914684	113946582		-22837	3.40597e-22		40	28	DEL	3.40597e-22
4-226	4	113968815	114021654	OTHER	INS	113968815	114021654		14785	4.25326e-22		45	33	INS	4.25326e-22
4-227	4	114061004	114086531	EC	NONE		114061004	114086531	0		4.17558e-23	41	36	EC	4.17558e-23
4-228	4	114611233	114685541	OTHER	NONE	114611233	114685541		0					OTHER
4-229	4	115296086	115320563	OTHER	NONE	115296086	115320563		0					OTHER
4-230	4	115612658	115642833	OTHER	NONE	115612658	115642833		0					OTHER
4-231	4	116156775	116174819	NONE	DEL	116156775	116174819		-3485	6.06061e-14		28	14	DEL	6.06061e-14
4-232	4	117656051	117682495	OTHER	NONE	117656051	117767336		0					OTHER		misassembly
4-233	4	117802448	117856007	OTHER	NONE	117783418	117856007		0					OTHER		misassembly
4-234	4	118113720	118113720	EC	NONE			118113720	0		9.68343e-08	52	22	EC	9.68343e-08	hap
4-235	4	118777492	118805426	MC	DEL	118777492	118805426		-9408	3.40597e-22		36	18	DEL	3.40597e-22
4-236	4	119777287	119805005	OTHER	DEL	119777287	119805005		-8972	4.20115e-22		42	32	DEL	4.20115e-22
4-237	4	120076456	120098376	EC	INS	120076456	120098376		3091	3.40597e-22		66	45	INS	3.40597e-22
5-1	5	77975	11823	OTHER	NONE	77975	11823		0					OTHER
5-2	5	534493	539246	NONE	INS	535808	535808		34290	0		37	0	INS	0
5-3	5	552889	658036	NONE	DEL	552889	658036		-54777	5.61489e-22		50	37	DEL	5.61489e-22
5-4	5	723102	732775	NONE	INS	723102	732775		12487	5.6395e-22		46	36	INS	5.6395e-22
5-5	5	2314088	2314088	EC	NONE			2314088	0		7.46847e-27	57	48	EC	7.46847e-27
5-6	5	2479447	2481006	NONE	INS	2481006	2481006		45036	0		35	0	INS	0
5-7	5	2627149	2698751	NONE	DEL	2627149	2698751		-44561	5.61489e-22		50	37	DEL	5.61489e-22
5-8	5	3350175	3380546	OTHER	INS	3350175	3354716		6216	5.61535e-22		32	17	INS	5.61535e-22
5-9	5	3400450	3415472	EC	NONE		3400450	3415472	0		2.54187e-07	49	28	EC	2.54187e-07
5-10	5	4688652	4719429	EC	INS	4688652	4719429		4809	3.5476e-22		54	39	INS	3.5476e-22
5-11	5	5273463	5309910	OTHER	NONE	5273463	5309910		0					OTHER
5-12	5	5744714	5744714	MC	NONE			5744714	0		4.06668e-21	40	1	MC	4.06668e-21
5-13	5	6034923	6053532	EC	INS	6037169	6053532		10159	5.61535e-22		52	36	INS	5.61535e-22
5-14	5	6104564	6150552	MC	DEL	6104564	6150552		-9287	3.5476e-22		47	32	DEL	3.5476e-22
5-15	5	6561939	6561939	MC	NONE			6561939	0		5.92714e-20	51	2	MC	5.92714e-20
5-16	5	6622515	6622515	EC	NONE			6622515	0		2.54187e-07	49	28	EC	2.54187e-07	hap
5-17	5	6668399	6668399	EC	NONE			6668399	0		1.92292e-15	50	23	EC	1.92292e-15	hap
5-18	5	7754549	7754549	EC	NONE			7754549	0		7.4917e-14	55	31	EC	7.4917e-14	hap
5-19	5	7976742	8012256	NONE	DEL	7976742	8012256		-4780	2.20375e-09		38	15	DEL	2.20375e-09
5-20	5	8790466	8817539	NONE	DEL	8790466	8817539		-8590	3.5476e-22		43	25	DEL	3.5476e-22
5-21	5	8927343	8927343	EC	NONE			8927343	0		1.79629e-13	45	27	EC	1.79629e-13	hap
5-22	5	9077036	9077036	EC	NONE			9077036	0		7.72908e-09	47	24	EC	7.72908e-09	hap
5-23	5	9269143	9301522	NONE	DEL	9269143	9301522		-20638	5.59186e-22		51	41	DEL	5.59186e-22
5-24	5	9401060	9401060	EC	NONE			9401060	0		4.37878e-07	52	29	EC	4.37878e-07	hap
5-25	5	9971125	9983008	NONE	DEL	9971125	9983008		-11883	0		20	0	DEL	0
5-26	5	10236252	10236252	EC	NONE			10236252	0		1.90337e-08	44	18	EC	1.90337e-08	hap
5-27	5	10278348	10301339	NONE	DEL	10278348	10301339		-8496	3.5476e-22		56	36	DEL	3.5476e-22
5-28	5	10411830	10411830	MC	NONE			10411830	0		7.67426e-36	66	0	MC	7.67426e-36
5-29	5	10646060	10646060	EC	NONE			10646060	0		9.06711e-18	56	37	EC	9.06711e-18
5-30	5	10954117	10980600	NONE	DEL	10954117	10980600		-4670	3.5476e-22		55	38	DEL	3.5476e-22
5-31	5	11516887	11516887	EC	NONE			11516887	0		8.29967e-20	48	27	EC	8.29967e-20	hap
5-32	5	11835860	11857618	EC	NONE		11835860	11857618	0		8.29967e-20	48	27	EC	8.29967e-20
5-33	5	11868495	11892145	OTHER	DEL	11868495	11892145		-8434	0		48	0	DEL	0
5-34	5	13628816	13639716	NONE	INS	13628816	13639716		8685	3.5476e-22		56	43	INS	3.5476e-22
5-35	5	13968690	14000070	EC	NONE		13968690	14000070	0		8.29967e-20	48	27	EC	8.29967e-20
5-36	5	15239132	15239132	EC	NONE			15239132	0		7.94178e-37	55	50	EC	7.94178e-37
5-37	5	15874388	15874388	MC	NONE			15874388	0		1.07867e-24	54	0	MC	1.07867e-24
5-38	5	17493747	17524245	EC	INS	17493747	17524245		9141	5.51905e-22		36	31	INS	5.51905e-22
5-39	5	17575220	17585405	OTHER	INS	17575220	17585405		9568	5.51905e-22		38	31	INS	5.51905e-22
5-40	5	18255595	18255595	EC	NONE			18255595	0		1.66281e-50	62	51	EC	1.66281e-50
5-41	5	18630162	18634581	NONE	INS	18634581	18634581		7907	0		57	0	INS	0
5-42	5	20117148	20171541	OTHER	NONE	20117148	20171541		0					OTHER
5-43	5	20685530	20712264	OTHER	NONE	20685530	20712264		0					OTHER
5-44	5	21113218	21131257	OTHER	NONE	21113218	21131257		0					OTHER
5-45	5	21214380	21229692	OTHER	NONE	21214380	21229692		0					OTHER
5-46	5	21421397	21434913	EC	INS	21421397	21434913		2561	5.5446e-22		55	34	INS	5.5446e-22
5-47	5	21496432	21541122	OTHER	DEL	21496432	21541122		-6706	5.44944e-22		59	46	DEL	5.44944e-22
5-48	5	21689659	21689659	EC	NONE			21689659	0		2.0549e-36	55	42	EC	2.0549e-36
5-49	5	22498752	22601489	NONE	DEL	22498752	22601489		-80192	5.59457e-22		50	43	DEL	5.59457e-22
5-50	5	23679466	23679466	MC	NONE			23679466	0		5.09677e-24	44	1	MC	5.09677e-24
5-51	5	23986625	23986625	EC	NONE			23986625	0		6.71781e-33	49	36	EC	6.71781e-33
5-52	5	25509240	25509240	EC	NONE			25509240	0		1.01707e-39	60	54	EC	1.01707e-39
5-53	5	25553564	25577014	NONE	INS	25577014	25577014		57763	0		51	0	INS	0
5-54	5	25848974	26068640	OTHER	DEL	25848974	26068640		-46107	5.45032e-22		25	15	DEL	5.45032e-22
5-55	5	26965623	26986649	EC	NONE		26965623	26986649	0		6.71781e-33	49	36	EC	6.71781e-33
5-56	5	27141537	27180824	NONE	DEL	27141537	27180824		-6337	3.5476e-22		51	38	DEL	3.5476e-22
5-57	5	27799022	27804348	NONE	INS	27804348	27804348		34287	0		36	0	INS	0
5-58	5	28781201	28818531	OTHER	NONE	28781201	28818531		0					OTHER
5-59	5	29674308	29674308	EC	NONE			29674308	0		1.97823e-30	48	41	EC	1.97823e-30
5-60	5	29877255	29907516	EC	NONE		29877255	29907516	0		1.97823e-30	48	41	EC	1.97823e-30
5-61	5	29913623	29926867	EC	NONE		29913623	29926867	0		1.97823e-30	48	41	EC	1.97823e-30
5-62	5	30702458	30723588	NONE	DEL	30702458	30723588		-5140	3.5476e-22		51	38	DEL	3.5476e-22
5-63	5	31155797	31155797	EC	NONE			31155797	0		1.36093e-32	35	33	EC	1.36093e-32
5-64	5	31322733	31375218	OTHER	NONE	31322733	31375218		0					OTHER
5-65	5	31723017	31744752	EC	INS	31723017	31744752		2881	2.80184e-16		44	32	INS	2.80184e-16
5-66	5	33735739	33783373	NONE	DEL	33735739	33783373		-5382	2.11599e-16		43	35	DEL	2.11599e-16
5-67	5	33866625	33904612	OTHER	NONE	33866625	33904612		0					OTHER
5-68	5	34063337	34095617	NONE	DEL	34063337	34095617		-32280	0		42	0	DEL	0
5-69	5	34229626	34316478	OTHER	NONE	34229626	34316478		0					OTHER		misassembly
5-70	5	36336437	36346225	NONE	DEL	36336437	36346225		-9788	0		61	0	DEL	0
5-71	5	37145857	37190270	OTHER	DEL	37145857	37190270		-9868	5.51905e-22		63	42	DEL	5.51905e-22
5-72	5	37229350	37265819	NONE	DEL	37229350	37265819		-5762	3.5476e-22		58	48	DEL	3.5476e-22
5-73	5	37402984	37402984	EC	NONE			37402984	0		5.42276e-15	61	34	EC	5.42276e-15	hap
5-74	5	38858732	38892286	NONE	INS	38858732	38892286		61458	5.31592e-22		51	36	INS	5.31592e-22
5-75	5	38931824	39008945	NONE	DEL	38931824	39008945		-57955	5.40723e-22		66	45	DEL	5.40723e-22
5-76	5	39069863	39094294	NONE	DEL	39069863	39094294		-6596	3.5476e-22		68	40	DEL	3.5476e-22
5-77	5	40350322	40350322	EC	NONE			40350322	0		2.26195e-08	37	26	EC	2.26195e-08
5-78	5	40445362	40642173	OTHER	INS	40448675	40483076		17102	2.81275e-14		27	20	INS	2.81275e-14
5-79	5	40808921	40822963	NONE	DEL	40808921	40822963		-4643	3.5476e-22		43	29	DEL	3.5476e-22
5-80	5	41471169	41669711	OTHER	INS	41471169	41782117		27182	0.101132		6	4	INS	0.101132
5-81	5	41736099	41760596	NONE	DEL	41736099	41760596		-12207	3.5476e-22		43	29	DEL	3.5476e-22
5-82	5	42293496	42293496	EC	NONE			42293496	0		6.81583e-48	72	58	EC	6.81583e-48
5-83	5	44429911	44555012	OTHER	INS	44429911	44555012		25029	5.5026e-22		40	28	INS	5.5026e-22
5-84	5	45114461	45122719	NONE	INS	45114461	45122719		7147	5.40723e-22		50	34	INS	5.40723e-22
5-85	5	45981286	46031484	OTHER	NONE	45981286	46031484		0					OTHER
5-86	5	46553839	46580081	NONE	DEL	46553839	46580081		-16167	3.5476e-22		51	30	DEL	3.5476e-22
5-87	5	48025016	48039697	OTHER	NONE	48025016	48039697		0					OTHER
5-88	5	50359360	50390007	OTHER	NONE	50359360	50390007		0					OTHER
5-89	5	50701775	50741101	EC	NONE		50701775	50741101	0		6.81583e-48	72	58	EC	6.81583e-48
5-90	5	51315882	51350584	MC	DEL	51315882	51350584		-4710	1.57754e-17		42	28	DEL	1.57754e-17
5-91	5	51490599	51490599	MC	NONE			51490599	0		1.47711e-21	45	1	MC	1.47711e-21
5-92	5	52785799	52866449	OTHER	DEL	52785799	52866449		-7262	3.94349e-07		29	21	DEL	3.94349e-07
5-93	5	53146706	53194092	OTHER	NONE	53146706	53194092		0					OTHER
5-94	5	53727418	53791908	NONE	DEL	53727418	53791908		-32522	5.48187e-22		51	42	DEL	5.48187e-22
5-95	5	54063106	54096358	NONE	DEL	54063106	54096358		-33252	0		39	0	DEL	0
5-96	5	54838356	54838356	EC	NONE			54838356	0		3.17673e-15	39	33	EC	3.17673e-15
5-97	5	56194881	56209998	NONE	DEL	56194881	56209998		-15117	0		38	0	DEL	0
5-98	5	57288069	57302376	NONE	INS	57288069	57302376		7270	5.51905e-22		47	34	INS	5.51905e-22
5-99	5	57816469	57845226	OTHER	NONE	57816469	57845226		0					OTHER
5-100	5	57878242	57888538	OTHER	NONE	57878242	57888538		0					OTHER
5-101	5	58079202	58098257	OTHER	NONE	58079202	58098257		0					OTHER
5-102	5	58118023	58178547	OTHER	DEL	58118023	58178547		-24956	5.48187e-22		36	28	DEL	5.48187e-22
5-103	5	58507339	58530044	OTHER	INS	58530044	58507339		22065	0		53	0	INS	0
5-104	5	58580772	58616052	OTHER	NONE	58580772	58594253		0					OTHER
5-105	5	58967043	58967043	EC	NONE			58967043	0		1.6692e-29	66	51	EC	1.6692e-29
5-106	5	59012973	59034473	NONE	INS	59026166	59034473		27476	5.14969e-22		50	30	INS	5.14969e-22
5-107	5	59071556	59092867	NONE	DEL	59071556	59092867		-21311	0		54	0	DEL	0
5-108	5	59617417	59632053	NONE	INS	59617417	59617417		5469	0		49	0	INS	0
5-109	5	60123124	60174426	OTHER	INS	60123124	60174426		12665	5.36833e-22		45	32	INS	5.36833e-22
5-110	5	61053488	61053488	MC	NONE			61053488	0		1.17418e-39	74	0	MC	1.17418e-39
5-111	5	64369795	64369795	MC	NONE			64369795	0		2.0221e-24	56	2	MC	2.0221e-24
5-112	5	64386806	64386806	EC	NONE			64386806	0		9.26931e-43	60	51	EC	9.26931e-43
5-113	5	66568401	66581914	OTHER	NONE	66568401	66581914		0					OTHER
5-114	5	66631439	66643456	NONE	INS	66643456	66643456		9154	0		57	0	INS	0
5-115	5	67605951	67605951	EC	NONE			67605951	0		1.19821e-40	70	54	EC	1.19821e-40
5-116	5	69408051	69419442	OTHER	NONE	69408051	69419442		0					OTHER
5-117	5	71675126	71675126	EC	NONE			71675126	0		1.0535e-23	37	27	EC	1.0535e-23
5-118	5	71712638	71712638	EC	NONE			71712638	0		2.26338e-24	35	28	EC	2.26338e-24
5-119	5	75533326	75533326	MC	NONE			75533326	0		3.63397e-25	42	0	MC	3.63397e-25	hap
5-120	5	76439378	76454358	OTHER	NONE	76439378	76454358		0					OTHER
5-121	5	76877849	76882915	NONE	INS	76877849	76877849		10108	0		45	0	INS	0
5-122	5	76946430	76970349	NONE	DEL	76946430	76970349		-7986	5.08928e-22		54	35	DEL	5.08928e-22
5-123	5	77222899	77222899	MC	NONE			77222899	0		3.52904e-28	62	2	MC	3.52904e-28
5-124	5	78190663	78224038	MC	DEL	78190663	78224038		-4402	3.5476e-22		52	41	DEL	3.5476e-22
5-125	5	78263929	78263929	EC	NONE			78263929	0		1.07131e-46	52	46	EC	1.07131e-46
5-126	5	79122590	79135637	NONE	DEL	79089242	79135637		-13914	5.08928e-22		63	39	DEL	5.08928e-22
5-127	5	79179027	79242022	OTHER	DEL	79179027	79242022		-24594	5.03032e-22		59	41	DEL	5.03032e-22
5-128	5	79622591	79936019	OTHER	NONE	79622591	79936019		0					OTHER		inverted
5-129	5	81709207	81745813	NONE	DEL	81709207	81732348		-15357	5.01084e-22		51	38	DEL	5.01084e-22
5-130	5	82326287	82348189	NONE	INS	82326287	82348189		10948	4.97234e-22		51	34	INS	4.97234e-22
5-131	5	82379938	82396865	NONE	DEL	82379938	82396865		-16927	0		52	0	DEL	0
5-132	5	83085432	83111776	NONE	DEL	83085432	83111776		-5622	3.5476e-22		56	41	DEL	3.5476e-22
5-133	5	83879860	83879860	EC	NONE			83879860	0		1.27337e-27	48	40	EC	1.27337e-27
5-134	5	85289352	85318300	NONE	DEL	85289352	85318300		-6508	3.5476e-22		56	41	DEL	3.5476e-22
5-135	5	85627890	85627890	EC	NONE			85627890	0		7.14083e-29	53	41	EC	7.14083e-29
5-136	5	87047480	87047480	EC	NONE			87047480	0		7.82593e-15	62	33	EC	7.82593e-15	hap
5-137	5	87171936	87171936	MC	NONE			87171936	0		3.52904e-28	62	2	MC	3.52904e-28
5-138	5	87465349	87465349	EC	NONE			87465349	0		1.26594e-15	59	39	EC	1.26594e-15	hap
5-139	5	88227595	88257425	NONE	DEL	88227595	88257425		-4718	3.5476e-22		49	34	DEL	3.5476e-22
5-140	5	89809283	89841540	OTHER	NONE	89809283	89841540		0					OTHER		inversion
5-141	5	90265733	90289278	NONE	DEL	90265733	90289278		-13877	3.5476e-22		52	25	DEL	3.5476e-22
5-142	5	90507325	90550158	EC	INS	90507325	90550158		7058	3.5476e-22		37	30	INS	3.5476e-22
5-143	5	92650526	92690065	OTHER	NONE	92650526	92690065		0					OTHER
5-144	5	94946217	94946217	EC	NONE			94946217	0		6.94069e-32	49	39	EC	6.94069e-32
5-145	5	96447166	96475290	OTHER	NONE	96447166	96475290		0					OTHER
5-146	5	97125127	97153102	NONE	DEL	97125127	97153102		-21207	3.5476e-22		49	33	DEL	3.5476e-22
5-147	5	97575635	97575635	EC	NONE			97575635	0		1.01526e-27	41	33	EC	1.01526e-27
5-148	5	99408742	99432551	NONE	DEL	99408742	99432551		-14565	3.5476e-22		74	46	DEL	3.5476e-22
5-149	5	99511942	99537621	NONE	INS	99537621	99537621		57759	0		59	0	INS	0
5-150	5	99682931	99843658	OTHER	NONE	99682931	99843658		0					OTHER
5-151	5	100015308	100078028	NONE	DEL	100015308	100078028		-9411	6.81358e-20		51	40	DEL	6.81358e-20
5-152	5	100982916	101002481	NONE	DEL	100982916	101002481		-13136	3.5476e-22		54	33	DEL	3.5476e-22
5-153	5	101267227	101267227	EC	NONE			101267227	0		1.47046e-39	53	42	EC	1.47046e-39	hap
5-154	5	101663700	101663700	MC	NONE			101663700	0		2.57436e-16	43	1	MC	2.57436e-16
5-155	5	102642241	102662173	NONE	DEL	102642241	102662173		-8342	3.5476e-22		38	30	DEL	3.5476e-22
5-156	5	103063095	103244353	OTHER	INS	103088265	103244353		15206	0.000117217		21	10	INS	0.000117217
5-157	5	103320829	103361621	OTHER	INS	103320829	103361621		283932	4.95491e-22		8	3	INS	4.95491e-22
5-158	5	103548846	103555874	NONE	DEL	103548846	103555874		-7028	0		25	0	DEL	0
5-159	5	104035378	104052873	OTHER	NONE	104035378	104052873		0					OTHER
5-160	5	104079642	104079642	EC	NONE			104079642	0		2.257e-29	31	26	EC	2.257e-29
5-161	5	104363504	104378663	NONE	DEL	104363504	104378663		-5709	0		25	0	DEL	0
5-162	5	104788943	104807060	NONE	DEL	104788943	104807060		-8225	3.5476e-22		38	30	DEL	3.5476e-22
5-163	5	104845694	104845694	EC	NONE			104845694	0		0.000291588	36	11	EC	0.000291588	hap
5-164	5	105277846	105307019	OTHER	NONE	105277846	105307019		0					OTHER
5-165	5	105901866	105922710	NONE	DEL	105901866	105922710		-20844	0		52	0	DEL	0
5-166	5	106017885	106113414	NONE	DEL	106017885	106090144		-72259	0		54	0	DEL	0
5-168	5	107331626	107354730	MC	DEL	107331626	107354730		-4689	3.5476e-22		35	23	DEL	3.5476e-22
5-167	5	107584832	107596064	OTHER	NONE	107584832	107596064		0					OTHER
5-169	5	108465495	108495056	NONE	DEL	108465495	108495056		-29561	0		31	0	DEL	0
5-170	5	108512070	108524750	NONE	INS	108524750	108524750		26415	0		27	0	INS	0
5-171	5	108935127	108949837	NONE	INS	108949837	108949837		9148	0		38	0	INS	0
5-172	5	109132505	109197329	OTHER	NONE	109132505	109197329		0					OTHER
5-173	5	109277762	109455992	OTHER	NONE	109277762	109455992		0					OTHER
5-174	5	110560977	110581378	OTHER	NONE	110560977	110581378		0					OTHER
5-175	5	110624942	110624942	EC	NONE			110624942	0		4.72043e-21	30	21	EC	4.72043e-21
5-176	5	111367531	111376755	OTHER	NONE	111367531	111376755		0					OTHER
5-177	5	111396480	111396480	EC	NONE			111396480	0		2.0151e-18	30	20	EC	2.0151e-18	hap
5-178	5	111472131	111519448	OTHER	INS	111472131	111519448		9127	5.01084e-22		32	25	INS	5.01084e-22
5-179	5	112206860	112235036	NONE	DEL	112206860	112235036		-4046	3.5476e-22		53	38	DEL	3.5476e-22
5-180	5	112681966	112733594	OTHER	NONE	112681966	112733594		0					OTHER
5-181	5	113438654	113438654	EC	NONE			113438654	0		1.32571e-34	52	41	EC	1.32571e-34
5-182	5	114112808	114248271	NONE	DEL	114112808	114248271		-135463	0		39	0	DEL	0
5-183	5	114882543	115461350	OTHER	NONE	114882543	115461350		0					OTHER
5-184	5	115057891	115436342	OTHER	NONE	115057891	115436342		0					OTHER		inverted/translocated
5-185	5	115633834	115653016	NONE	DEL	115633834	115653016		-7601	4.99593e-22		18	12	DEL	4.99593e-22
5-186	5	115975448	115980493	NONE	DEL	115975448	115980493		-5045	0		36	0	DEL	0
5-187	5	117056313	117087757	OTHER	INS	117058154	117087757		20556	5.01084e-22		54	37	INS	5.01084e-22
5-188	5	117202316	117726608	OTHER	DEL	117204719	117234749		-391419	5.07669e-22		54	35	DEL	5.07669e-22
5-189	5	117893189	117908910	OTHER	NONE	117893189	117908910		0					OTHER
5-190	5	118389334	118389334	EC	NONE			118389334	0		1.84906e-29	40	30	EC	1.84906e-29
5-191	5	119192037	119224664	OTHER	NONE	119192037	119224664		0					OTHER
5-192	5	119413471	119413471	EC	NONE			119413471	0		5.61906e-37	42	35	EC	5.61906e-37
5-193	5	119753674	119772430	NONE	INS	1119753674	119772430		971330	0		35	0	INS	0
5-194	5	119861978	119876881	EC	NONE		119861978	119876881	0		1.32571e-34	52	41	EC	1.32571e-34
5-195	5	119997664	120016682	OTHER	NONE	119997664	120016682		0					OTHER		inversion
5-196	5	120509795	121819796	OTHER	NONE	120509795	121819796		0					OTHER		translocated
5-197	5	120776581	120797689	OTHER	INS	120776581	120797689		15731	5.01084e-22		54	37	INS	5.01084e-22
5-198	5	120983549	121003267	OTHER	NONE	120983549	121003267		0					OTHER
5-199	5	121008930	121008930	MC	NONE			121008930	0		6.21839e-12	18	0	MC	6.21839e-12
5-200	5	121037554	121051129	OTHER	NONE	121037554	121051129		0					OTHER		inversion
5-201	5	121069311	121082681	OTHER	NONE	121069311	121082681		0					OTHER		inversion
6-1	6	437013	470807	NONE	DEL	437013	470807		-33794	0		51	0	DEL	0
6-2	6	565603	614050	OTHER	INS	569979	614050		49614	4.97851e-22		45	32	INS	4.97851e-22
6-3	6	1144907	1181461	OTHER	NONE	1144907	1181461		0					OTHER
6-4	6	1682741	1682741	EC	NONE			1682741	0		1.2475e-43	50	40	EC	1.2475e-43
6-5	6	1998641	1998641	EC	NONE			1998641	0		3.19567e-27	52	47	EC	3.19567e-27
6-6	6	2339231	2339231	MC	NONE			2339231	0		4.01813e-18	36	2	MC	4.01813e-18
6-7	6	3482207	3482207	EC	NONE			3482207	0		2.10374e-52	58	52	EC	2.10374e-52
6-8	6	3770081	3780701	MC	INS	3770081	3780701		4168	3.45463e-22		38	27	INS	3.45463e-22
6-9	6	3918519	3981971	OTHER	NONE	3918519	3981971		0					OTHER
6-10	6	4053517	4112532	NONE	DEL	4053517	4112532		-8929	3.45463e-22		33	25	DEL	3.45463e-22
6-11	6	4328840	4357652	NONE	INS	4334572	4357652		124849	4.97851e-22		34	22	INS	4.97851e-22
6-12	6	5273684	5931019	NONE	DEL	5273684	5931019		-608045	3.45463e-22		33	25	DEL	3.45463e-22
6-13	6	6027109	6657563	OTHER	INS	6657563	6657563		3183009	0		45	0	INS	0	containing repeats
6-14	6	6671808	6698617	NONE	DEL	6671808	6698617		-4978	3.45463e-22		55	40	DEL	3.45463e-22
6-15	6	6965739	7197365	OTHER	NONE	6978914	7197365		0					OTHER
6-16	6	7630945	7630945	EC	NONE			7630945	0		6.9364e-28	76	51	EC	6.9364e-28
6-17	6	8125293	8172258	NONE	DEL	8125293	8172258		-26287	4.95737e-22		68	46	DEL	4.95737e-22
6-18	6	8215924	8260995	NONE	INS	8215924	8260995		15853	4.91336e-22		69	49	INS	4.91336e-22
6-19	6	8302033	8318558	NONE	DEL	8302033	8318558		-4862	3.45463e-22		71	49	DEL	3.45463e-22
6-20	6	8645371	8645371	EC	NONE			8645371	0		3.71341e-09	45	21	EC	3.71341e-09
6-21	6	8873175	8907249	OTHER	NONE	8873175	8893211		0					OTHER
6-22	6	9047227	9047227	EC	NONE			9047227	0		1.66089e-10	31	23	EC	1.66089e-10	hap
6-23	6	9785522	9839714	NONE	DEL	9785522	9839714		-8145	4.95737e-22		68	46	DEL	4.95737e-22
6-24	6	10114053	10114053	EC	NONE			10114053	0		0	42	42	EC	0
6-25	6	10299984	10397635	NONE	DEL	10299984	10397635		-17215	3.45463e-22		37	25	DEL	3.45463e-22
6-26	6	10434957	10434957	EC	NONE			10434957	0		5.77217e-08	43	21	EC	5.77217e-08	hap
6-27	6	11009106	11033657	NONE	DEL	11009106	11033657		-4009	2.12534e-16		34	20	DEL	2.12534e-16
6-28	6	11811819	11811819	EC	NONE			11811819	0		3.84118e-26	39	28	EC	3.84118e-26	hap
6-29	6	11857862	11857862	MC	NONE			11857862	0		4.53639e-21	38	1	MC	4.53639e-21
6-30	6	12779060	12801940	OTHER	INS	12779060	12801940		1401	0.000409867		45	32	INS	0.000409867
6-31	6	13488566	13520235	OTHER	NONE	13488566	13520235		0					OTHER		inversion
6-32	6	13544946	13604270	OTHER	NONE	13544946	13604270		0					OTHER		inversion
6-33	6	14133171	14163475	NONE	DEL	14133171	14163475		-17684	4.87196e-22		49	39	DEL	4.87196e-22
6-34	6	14548854	14583554	OTHER	NONE	4548854	14583554		0					OTHER
6-35	6	15385693	15385693	EC	NONE			15385693	0		8.47683e-36	50	41	EC	8.47683e-36
6-36	6	16011822	16011822	EC	NONE			16011822	0		2.51351e-47	67	61	EC	2.51351e-47	hap
6-37	6	16167877	16207250	EC	INS	16167877	16207250		5170	1.252e-21		54	36	INS	1.252e-21
6-38	6	17543709	17543709	EC	NONE			17543709	0		2.73685e-08	45	23	EC	2.73685e-08	hap
6-39	6	17698047	17698047	EC	NONE			17698047	0		2.27348e-30	54	45	EC	2.27348e-30
6-40	6	17802606	17802606	EC	NONE			17802606	0		1.94691e-35	57	48	EC	1.94691e-35
6-41	6	17873090	17879989	NONE	DEL	17873090	17879989		-6899	0		58	0	DEL	0
6-42	6	17915896	18029851	NONE	DEL	17915896	18029851		-85701	3.45463e-22		63	35	DEL	3.45463e-22
6-43	6	18592936	18620923	OTHER	INS	18599660	18620923		9546	4.91657e-22		66	37	INS	4.91657e-22
6-44	6	19783594	19806979	NONE	DEL	19783594	19806979		-15020	3.45463e-22		76	43	DEL	3.45463e-22
6-45	6	20256206	20295018	OTHER	NONE	20256206	20295018		0					OTHER
6-46	6	21305824	21305824	EC	NONE			21305824	0		6.20332e-34	74	58	EC	6.20332e-34
6-47	6	21540643	21611353	OTHER	DEL	21540643	21611353		-5335	3.45463e-22		76	43	DEL	3.45463e-22
6-48	6	23101570	23136294	NONE	DEL	23101570	23136294		-34724	0		43	0	DEL	0
6-49	6	23329044	23374982	OTHER	NONE	23329044	23374982		0					OTHER		misassembly
6-50	6	23476975	23512102	NONE	DEL	23476975	23512102		-23314	3.45463e-22		51	38	DEL	3.45463e-22
6-51	6	23776403	23776403	EC	NONE			23776403	0		2.46867e-12	66	26	EC	2.46867e-12
6-52	6	23787840	23813916	NONE	DEL	23787840	23813916		-5392	3.45463e-22		62	42	DEL	3.45463e-22
6-53	6	24220416	24243741	NONE	DEL	24220416	24243741		-4312	3.45463e-22		36	26	DEL	3.45463e-22
6-54	6	24446434	24446434	EC	NONE			24446434	0		3.83113e-13	45	29	EC	3.83113e-13	hap
6-55	6	27290894	27326226	NONE	DEL	27290894	27326226		-35332	0		59	0	DEL	0
6-56	6	27670325	27701791	OTHER	NONE	27670325	27701791		0					OTHER
6-57	6	27872436	27872436	EC	NONE			27872436	0		3.80183e-26	62	44	EC	3.80183e-26
6-58	6	27922040	27953475	NONE	DEL	27922040	27953475		-5294	3.45463e-22		54	41	DEL	3.45463e-22
6-59	6	29092000	29092000	EC	NONE			29092000	0		1.00229e-41	58	50	EC	1.00229e-41
6-60	6	31702958	31702958	EC	NONE			31702958	0		1.12746e-29	55	45	EC	1.12746e-29
6-61	6	33771385	33771385	MC	NONE			33771385	0		6.8234e-28	48	0	MC	6.8234e-28
6-62	6	36448755	36465304	NONE	DEL	36448755	36465304		-7404	4.87241e-22		56	45	DEL	4.87241e-22
6-63	6	36748309	36767478	NONE	DEL	36748309	36767478		-19169	0		72	0	DEL	0
6-64	6	36782856	36782856	EC	NONE			36782856	0		6.1886e-41	77	54	EC	6.1886e-41
6-65	6	39301880	39301880	EC	NONE			39301880	0		6.39369e-08	48	39	EC	6.39369e-08
6-66	6	39347954	39347954	EC	NONE			39347954	0		2.81364e-22	52	32	EC	2.81364e-22
6-67	6	40252684	40297531	OTHER	NONE	40252684	40297531		0					OTHER		misassembly
6-68	6	41792819	41822560	OTHER	NONE	41792819	41822560		0					OTHER		misassembly
6-69	6	41928856	41928856	MC	NONE			41928856	0		3.80856e-29	51	1	MC	3.80856e-29
6-70	6	42581519	42611751	EC	NONE		42581519	42611751	0		6.1886e-41	77	54	EC	6.1886e-41
6-71	6	42947958	42960003	NONE	INS	42947958	42960003		4047	0		25	0	INS	0
6-72	6	43459775	43459775	EC	NONE			43459775	0		1.14253e-17	53	28	EC	1.14253e-17	hap
6-73	6	43691036	43706374	NONE	DEL	43691036	43706374		-15338	0		62	0	DEL	0
6-74	6	43905878	43978605	OTHER	NONE	43905878	43978605		0					OTHER
6-75	6	44570424	44594618	NONE	DEL	44570424	44594618		-4831	3.45463e-22		61	43	DEL	3.45463e-22
6-76	6	45024303	45078985	NONE	DEL	45024303	45072973		-19961	3.45463e-22		54	41	DEL	3.45463e-22
6-77	6	45724473	45780515	NONE	DEL	45724473	45780515		-41361	3.45463e-22		61	40	DEL	3.45463e-22
6-78	6	46570373	46580887	NONE	INS	46570373	46580887		4246	3.45463e-22		57	35	INS	3.45463e-22
6-79	6	46898140	46924020	NONE	DEL	46898140	46924020		-25880	0		47	0	DEL	0
6-80	6	46953915	46953915	EC	NONE			46953915	0		4.79816e-30	51	43	EC	4.79816e-30
6-81	6	47017647	47027868	NONE	INS	47027868	47027868		27776	0		49	0	INS	0
6-82	6	48602630	48621329	EC	INS	48602630	48621329		4709	3.45463e-22		37	31	INS	3.45463e-22
6-83	6	48700695	48700695	EC	NONE			48700695	0		5.5365e-06	34	21	EC	5.5365e-06
6-84	6	48763568	48816160	EC	NONE		48763568	48816160	0		5.5365e-06	34	21	EC	5.5365e-06
6-85	6	48875386	48875386	EC	NONE			48875386	0		2.66408e-25	40	34	EC	2.66408e-25
6-86	6	49110898	49110898	EC	NONE			49110898	0		5.13302e-10	41	23	EC	5.13302e-10
6-87	6	49285793	49285793	EC	NONE			49285793	0		2.40302e-15	39	24	EC	2.40302e-15	hap
6-88	6	49556049	49582649	NONE	DEL	49556049	49582649		-6407	3.45463e-22		58	26	DEL	3.45463e-22
6-89	6	50383396	50419883	OTHER	NONE	50383396	50419883		0					OTHER		misassembly
6-90	6	50474287	50514292	EC	INS	50487753	50514292		16240	4.85447e-22		54	44	INS	4.85447e-22
6-91	6	50577044	50601091	EC	NONE		50577044	50601091	0		2.66408e-25	40	34	EC	2.66408e-25
6-92	6	50714482	50741491	NONE	INS	50714482	50741491		19740	3.45463e-22		56	44	INS	3.45463e-22
6-93	6	50849957	50888666	EC	INS	50849957	50888666		5045	3.45463e-22		56	44	INS	3.45463e-22
6-94	6	51034582	51052819	NONE	DEL	51034582	51052819		-4284	3.45463e-22		45	34	DEL	3.45463e-22
6-95	6	51118657	51163521	OTHER	NONE	51118657	51163521		0					OTHER
6-96	6	52312652	52342484	OTHER	DEL	52312652	52342484		-6022	4.83353e-22		41	23	DEL	4.83353e-22
6-97	6	52964304	52982926	NONE	DEL	52964304	52982926		-7068	4.85447e-22		41	35	DEL	4.85447e-22
6-98	6	53139349	53139349	EC	NONE			53139349	0		1.88141e-12	38	20	EC	1.88141e-12	hap
6-99	6	53428601	53527665	OTHER	NONE	53428601	53527665		0					OTHER		misassembly
6-100	6	54491652	54534405	OTHER	DEL	54491652	54534405		-7699	4.87786e-22		71	51	DEL	4.87786e-22
6-101	6	55096433	55096433	EC	NONE			55096433	0		2.82616e-17	65	34	EC	2.82616e-17	hap
6-102	6	56020593	56020593	EC	NONE			56020593	0		1.36569e-23	42	38	EC	1.36569e-23
6-103	6	56097714	56097714	EC	NONE			56097714	0		7.44025e-11	41	23	EC	7.44025e-11	hap
6-104	6	56187609	56252759	OTHER	NONE	56187609	56252759		0					OTHER
6-105	6	56674370	56690128	NONE	DEL	56674370	56690128		-15758	0		32	0	DEL	0
6-106	6	56917184	56917184	EC	NONE			56917184	0		1.16071e-08	50	25	EC	1.16071e-08	hap
6-107	6	59574915	59585932	OTHER	NONE	59574915	59585932		0					OTHER
6-108	6	60177994	60177994	EC	NONE			60177994	0		2.1697e-43	52	46	EC	2.1697e-43
6-109	6	60987232	60987232	EC	NONE			60987232	0		3.12502e-31	46	41	EC	3.12502e-31
6-110	6	62454057	62454057	EC	NONE			62454057	0		2.40958e-28	57	35	EC	2.40958e-28
6-111	6	63375537	63454853	OTHER	NONE	63375537	63454853		0					OTHER
6-112	6	63592232	63597654	NONE	DEL	63592232	63597654		-5422	0		56	0	DEL	0
6-113	6	64125258	64158432	OTHER	NONE	64125258	64158432		0					OTHER
6-114	6	64335228	64335228	NONE	INS	64335228	64335228		4540	0		54	0	INS	0
6-115	6	64598634	64598634	EC	NONE			64598634	0		1.02454e-09	43	21	EC	1.02454e-09	hap
6-116	6	64817993	64865878	OTHER	NONE	64817993	64865878		0					OTHER
6-117	6	65612316	65612316	EC	NONE			65612316	0		5.86436e-09	44	22	EC	5.86436e-09	hap
6-118	6	66029456	66029456	MC	NONE			66029456	0		4.71724e-08	48	12	MC	4.71724e-08	hap
6-119	6	66432507	66476268	OTHER	NONE	66432507	66476268		0					OTHER		inversion
6-120	6	67080630	67139035	OTHER	INS	67080630	67139035		5772	4.82537e-11		39	29	INS	4.82537e-11
6-121	6	68557561	68557561	EC	NONE			68557561	0		6.27882e-52	55	53	EC	6.27882e-52
6-122	6	70345067	70345067	EC	NONE			70345067	0		0	59	59	EC	0
6-123	6	71747392	71763662	NONE	INS	71763662	71763662		111513	0		44	0	INS	0
6-124	6	71791455	71852382	OTHER	DEL	71791455	71852382		-32199	4.85447e-22		49	34	DEL	4.85447e-22
6-125	6	72471206	72522367	NONE	DEL	72471206	72522367		-34063	4.79622e-22		42	28	DEL	4.79622e-22
6-126	6	72927674	72961134	OTHER	INS	72927674	72961134		35358	4.75514e-22		41	31	INS	4.75514e-22
6-127	6	74418289	74457245	EC	INS	74418289	74457245		4652	3.82253e-17		41	34	INS	3.82253e-17
6-128	6	74747017	74747017	EC	NONE			74747017	0		4.81022e-10	41	20	EC	4.81022e-10	hap
6-129	6	76123918	76123918	EC	NONE			76123918	0		1.27865e-36	50	40	EC	1.27865e-36
6-130	6	77559614	77581775	EC	INS	77559614	77581775		6315	4.63519e-22		54	40	INS	4.63519e-22
6-131	6	77957656	77988114	NONE	DEL	77957656	77988114		-5882	3.45463e-22		62	41	DEL	3.45463e-22
6-132	6	78340720	78345685	NONE	DEL	78340720	78345685		-4965	0		35	0	DEL	0
6-133	6	79682588	79682588	MC	NONE			79682588	0		4.60182e-32	57	1	MC	4.60182e-32
6-134	6	80266417	80312362	NONE	DEL	80266417	80312362		-9269	3.45463e-22		49	23	DEL	3.45463e-22
6-135	6	80404736	80441028	NONE	DEL	80404736	80441028		-11883	4.79622e-22		62	41	DEL	4.79622e-22
6-136	6	80605601	80626989	NONE	DEL	80605601	80626989		-7205	3.45463e-22		62	41	DEL	3.45463e-22
6-137	6	80885582	81141272	OTHER	DEL	80885582	80933052		-3245	6.85447e-22		40	30	DEL	4.85447e-22
6-138	6	81262734	81262734	EC	NONE			81262734	0		4.52399e-09	49	19	EC	4.52399e-09	hap
6-139	6	83545581	83545581	EC	NONE			83545581	0		7.10474e-48	66	58	EC	7.10474e-48
6-140	6	83879927	83879927	EC	NONE			83879927	0		1.0572e-51	73	66	EC	1.0572e-51
6-141	6	84082573	84082573	MC	NONE			84082573	0		2.27087e-37	64	0	MC	2.27087e-37
6-142	6	84304352	84344443	OTHER	DEL	84304352	84344443		0					OTHER		inversion
6-143	6	85771702	85783391	NONE	DEL	85771702	85783391		-11689	0		64	0	DEL	0
6-144	6	86037968	86066996	EC	INS	86037968	86066996		14737	4.92893e-22		57	37	INS	4.92893e-22
6-145	6	87198089	87198089	MC	NONE			87198089	0		9.15104e-27	59	1	MC	9.15104e-27
6-146	6	87520512	87551690	EC	INS	87537648	87551690		10089	4.87786e-22		56	33	INS	4.87786e-22
6-147	6	87575273	87599416	NONE	INS	87598993	87598993		24387	0		46	0	INS	0
6-148	6	87666491	87689303	NONE	DEL	87666491	87689303		-22812	0		45	0	DEL	0
6-149	6	88033809	88053962	NONE	DEL	88033809	88053962		-4613	3.45463e-22		57	41	DEL	3.45463e-22
6-150	6	89191524	89234406	NONE	DEL	89191524	89234406		-18823	3.45463e-22		55	36	DEL	3.45463e-22
6-151	6	89719085	89747959	OTHER	INS	89719085	89747959		6206	4.63519e-22		61	45	INS	4.63519e-22
6-152	6	91965205	91995374	OTHER	NONE	91965205	91995374		0					OTHER		inversion
6-153	6	92531280	92545413	NONE	DEL	92531280	92545413		-4257	4.5064e-22		53	45	DEL	4.5064e-22
6-154	6	92687069	92784699	OTHER	DEL	92687069	92784699		-16885	4.5064e-22		53	45	DEL	4.5064e-22
6-155	6	92815592	92815592	EC	NONE			92815592	0		1.21025e-18	56	31	EC	1.21025e-18	hap
6-156	6	93103631	93103631	EC	NONE			93103631	0		6.39792e-13	41	19	EC	6.39792e-13	hap
6-157	6	93814857	93814857	EC	NONE			93814857	0		7.21506e-11	44	23	EC	7.21506e-11	hap
6-158	6	94058884	94067348	NONE	DEL	94058884	94067348		-8464	0		45	0	DEL	0
6-159	6	94120607	94120607	NONE	INS	94120607	94120607		5619	0		45	0	INS	0
6-160	6	94231304	94274322	OTHER	NONE	94231304	94274322		0					OTHER
6-161	6	94853150	94853150	MC	NONE			94853150	0		3.60012e-21	78	16	MC	3.60012e-21	hap
6-162	6	94991098	95022046	MC	DEL	94991098	95007115		-11560	3.45463e-22		79	55	DEL	3.45463e-22
6-163	6	95324017	95337082	EC	INS	95324017	95337082		4130	3.45463e-22		65	46	INS	3.45463e-22
6-164	6	96584777	96584777	MC	NONE			96584777	0		3.40362e-11	56	15	MC	3.40362e-11	hap
6-165	6	96688397	96688397	MC	NONE			96688397	0		3.84159e-33	59	1	MC	3.84159e-33
6-166	6	97169230	97169230	MC	NONE			97169230	0		1.06762e-29	60	2	MC	1.06762e-29
6-167	6	97756871	97801958	OTHER	NONE	97756871	97801958		0					OTHER		inversion
6-168	6	98168304	98168304	EC	NONE			98168304	0		1.10638e-07	39	18	EC	1.10638e-07	hap
6-169	6	98629414	98645715	OTHER	NONE	98629414	98645715		0					OTHER
6-170	6	101209354	101240691	OTHER	NONE	101209354	101240691		0					OTHER
6-171	6	101654987	101673994	NONE	DEL	101661369	101673994		-5153	4.63519e-22		49	28	DEL	4.63519e-22
6-172	6	101895202	101902749	NONE	DEL	101895202	101902749		-7547	0		51	0	DEL	0
6-173	6	102730940	102730940	EC	NONE			102730940	0		6.54383e-10	53	27	EC	6.54383e-10	hap
6-174	6	103242008	103255904	NONE	DEL	103242008	103255904		-4704	3.45463e-22		45	30	DEL	3.45463e-22
6-175	6	103486286	103522213	NONE	INS	103504577	103522213		59239	4.5064e-22		32	21	INS	4.5064e-22
6-176	6	103712363	103712363	MC	NONE			103712363	0		4.71842e-22	53	6	MC	4.71842e-22
6-177	6	105031552	105052481	NONE	DEL	105031552	105052481		-5229	3.45463e-22		45	30	DEL	3.45463e-22
6-178	6	105303077	105321617	OTHER	NONE	105303077	105321617		0					OTHER
6-179	6	105430709	105498866	OTHER	INS	105430709	105498866		1371	0.360481		42	20	INS	0.360481
6-180	6	105806036	105806036	EC	NONE			105806036	0		2.04118e-10	15	11	EC	2.04118e-10
6-181	6	106083019	106109574	OTHER	NONE	106083019	106109574		0					OTHER		inversion
6-182	6	106490628	107333987	NONE	DEL	106490628	107333987		-843359	0		57	0	DEL	0
6-183	6	106497121	107258589	OTHER	NONE	106497121	107258589		0					OTHER		translocated
6-184	6	107368605	107384607	NONE	DEL	107368605	107384607		-4714	3.45463e-22		57	40	DEL	3.45463e-22
6-185	6	107505564	107523054	NONE	INS	107505564	107523054		7737	4.5064e-22		43	27	INS	4.5064e-22
6-188	6	107650287	108724433	OTHER	NONE	107650287	108724433		0					OTHER		translocated
6-187	6	107650287	109909809	OTHER	DEL	107650287	109909809		-2227655	4.80603e-22		37	16	DEL	4.80603e-22
6-186	6	107752001	107794202	NONE	DEL	107752001	107794202		-42201	3.45463e-22		57	40	DEL	3.45463e-22
6-189	6	108019760	108120209	OTHER	NONE	108019760	108120209		0					OTHER
6-190	6	108254088	108292047	OTHER	NONE	108254088	108292047		0					OTHER
6-192	6	108724433	109865015	OTHER	NONE	108724433	109865015		0					OTHER		inverted/translocated
6-193	6	108863232	108920232	OTHER	INS	108863232	108920232		6700	4.5064e-22		43	27	INS	4.5064e-22
6-191	6	108938763	108967147	NONE	INS	108938763	108967147		14630	4.5064e-22		43	27	INS	4.5064e-22
6-194	6	109295589	109320169	OTHER	INS	109295589	109320169		8053	4.5064e-22		43	27	INS	4.5064e-22
6-195	6	109362775	109394737	EC	NONE		109362775	109394737	0		2.04118e-10	15	11	EC	2.04118e-10
6-196	6	110241610	110269053	MC	DEL	110241610	110269053		-8196	3.45463e-22		51	38	DEL	3.45463e-22
6-197	6	110738768	110738768	EC	NONE			110738768	0		1.38548e-13	48	19	EC	1.38548e-13	hap
6-198	6	110886301	110907182	OTHER	NONE	110886301	110907182		0					OTHER		misassembly
6-199	6	110931892	110931892	EC	NONE			110931892	0		5.65506e-11	46	16	EC	5.65506e-11	hap
6-200	6	111853643	111853643	EC	NONE			111853643	0		1.00795e-10	33	15	EC	1.00795e-10	hap
6-201	6	112398514	112447293	NONE	DEL	112369615	112492642		-23464	3.45463e-22		51	38	DEL	3.45463e-22
6-202	6	112484990	112505591	NONE	INS	112484990	112505591		23520	4.75514e-22		37	29	INS	4.75514e-22
6-203	6	112848467	112869852	OTHER	INS	112848467	112869852		2780	6.4561e-13		40	26	INS	6.4561e-13
6-204	6	113424115	113469553	OTHER	INS	113424115	113469553		3867	4.04335e-10		55	38	INS	4.04335e-10
6-205	6	114114086	114142885	OTHER	NONE	114114086	114142885		0					OTHER
6-206	6	114192192	114261943	OTHER	INS	114192192	114261943		4987	2.31094e-05		41	24	INS	2.31094e-05
6-207	6	114557187	114591904	NONE	INS	114557187	114629950		12020	4.75514e-22		37	29	INS	4.75514e-22
6-208	6	114725796	114739599	NONE	DEL	114725796	114739599		-4561	3.45463e-22		52	34	DEL	3.45463e-22
6-209	6	115226065	115278478	EC	NONE		115226065	115278478		0		1.00795e-10	33		EC	1.00795e-10
6-210	6	116777619	116800336	NONE	DEL	116777619	116800336		-7490	4.4955e-22		9	7	DEL	4.4955e-22
6-211	6	116996777	117147555	NONE	DEL	116996777	117147555		-131198	6.57202e-18		12	8	DEL	6.57202e-18
6-212	6	117410553	117424441	NONE	DEL	117410553	117424441		-4249	6.57202e-18		12	8	DEL	6.57202e-18
6-213	6	117782775	117997744	OTHER	NONE	117782775	117997744		0					OTHER
6-214	6	118395742	118395742	EC	NONE			118395742	0		9.3244e-44	56	50	EC	9.3244e-44
6-215	6	118721452	118752093	NONE	DEL	118721452	118752093		-30641	0		26	0	DEL	0
6-216	6	118869109	118878815	NONE	INS	118869109	118878815		32702	4.83114e-22		34	21	INS	4.83114e-22
6-217	6	119216734	119239212	OTHER	INS	119216734	119239212		8106	4.49634e-22		19	11	INS	4.49634e-22
7-1	7	275090	357969	NONE	DEL	275090	357969		-47163	4.1492e-22		38	30	DEL	4.1492e-22
7-2	7	890374	903297	EC	INS	890374	903297		5371	4.13469e-22		60	50	INS	4.13469e-22
7-3	7	934222	934222	MC	NONE			934222	0		7.44583e-21	61	9	MC	7.44583e-21
7-4	7	1071284	1087694	OTHER	INS	1077056	1087694		5256	4.13506e-22		42	34	INS	4.13506e-22
7-5	7	1906638	1961355	NONE	DEL	1906638	1961355		-35729	4.1492e-22		38	30	DEL	4.1492e-22
7-6	7	2052354	2095953	OTHER	INS	2052354	2095953		38670	4.13506e-22		42	34	INS	4.13506e-22
7-7	7	3496720	3540179	NONE	DEL	3496720	3540179		-4996	2.49596e-12		36	26	DEL	2.49596e-12
7-8	7	3807896	3824059	NONE	DEL	3807896	3824059		-4855	2.49596e-12		36	26	DEL	2.49596e-12
7-9	7	4751098	4757732	NONE	DEL	4751098	4757732		-4434	2.49596e-12		36	26	DEL	2.49596e-12
7-10	7	6678441	6688434	EC	NONE		6678441	6688434		0		3.32169e-11	22		EC	3.32169e-11
7-11	7	6702136	7799312	NONE	DEL	6702136	7799312		-10813866	2.49596e-12		36	26	DEL	2.49596e-12
7-12	7	8358293	8358293	MC	NONE			8358293	0		1.16992e-23	41	0	MC	1.16992e-23
7-13	7	8519292	8532716	NONE	INS	8519292	8532716		6221	3.00156e-22		42	26	INS	3.00156e-22
7-14	7	9438662	9438662	MC	NONE			9438662	0		9.33937e-08	16	1	MC	9.33937e-08
7-15	7	9560914	9623433	NONE	DEL	9560914	9623433		-43672	2.49596e-12		36	26	DEL	2.49596e-12
7-16	7	9753003	9949465	OTHER	DEL	9753003	9949465		-54882	2.49596e-12		36	26	DEL	2.49596e-12
7-17	7	9993186	10037274	NONE	INS	9993186	10037274		1050940	4.10781e-22		36	22	INS	4.10781e-22
7-18	7	10122288	10138736	EC	NONE		10122288	10138736		0		3.32169e-11	22		EC	3.32169e-11
7-20	7	10261918	10464705	OTHER	NONE	10261918	10464705		0					OTHER		translocated
7-19	7	10261918	11135337	NONE	DEL	10261918	11135337		-873419	2.49596e-12		36	26	DEL	2.49596e-12
7-21	7	10842150	11135337	OTHER	NONE	10842150	11135337		0					OTHER		translocated
7-22	7	10892625	10958245	OTHER	NONE	10892625	10958245		0					OTHER
7-23	7	11555169	11580034	NONE	DEL	11555169	11580034		-5554	5.90623e-18		23	12	DEL	5.90623e-18
7-24	7	11667069	11713634	OTHER	INS	11692172	11713634		6227	4.10672e-22		34	23	INS	4.10672e-22
7-25	7	11808972	12163906	OTHER	DEL	11808972	12163906		-150701	4.13652e-22		29	23	DEL	4.13652e-22
7-26	7	12304011	12323551	NONE	DEL	12304011	12323551		-7017	3.00156e-22		40	23	DEL	3.00156e-22
7-27	7	12891584	12993288	OTHER	NONE	12937873	12980673		0					OTHER
7-28	7	13845206	13845206	MC	NONE			13845206	0		9.03069e-13	24	1	MC	9.03069e-13
7-29	7	15168919	15192168	NONE	INS	15180524	15192168		21820	4.10781e-22		36	22	INS	4.10781e-22
7-30	7	15246159	15269053	NONE	DEL	15246159	15269053		-9260	4.05051e-22		37	19	DEL	4.05051e-22
7-31	7	15353703	15412418	OTHER	INS	15353703	15412418		6596	1.2131e-11		35	24	INS	1.2131e-11
7-32	7	15571171	15727308	OTHER	DEL	15571171	15727308		-120994	4.09433e-22		24	11	DEL	4.09433e-22
7-33	7	16215515	16241748	OTHER	NONE	16215515	16241748		0					OTHER
7-34	7	17255831	17269352	OTHER	NONE	17255831	17269352		0					OTHER
7-35	7	18107169	18143574	OTHER	INS	18107169	18124043		4265	0		36	0	INS	0
7-36	7	18490030	18524752	NONE	INS	18490030	18596219		69389	1.14767e-09		29	18	INS	1.14767e-09
7-37	7	18584216	18649312	NONE	DEL	18649312	18649312		-48776	4.08094e-22		35	29	DEL	4.08094e-22
7-38	7	18884718	18975983	OTHER	DEL	18884718	18952051		-10741	4.08094e-22		35	29	DEL	4.08094e-22
7-39	7	19047279	19110334	OTHER	DEL	19047279	19087910		-8495	4.08094e-22		35	29	DEL	4.08094e-22
7-40	7	19709131	19709131	EC	NONE			19709131	0		2.36293e-16	34	25	EC	2.36293e-16
7-41	7	20182574	20190899	NONE	DEL	20182574	20190899		-8325	0		24	0	DEL	0
7-42	7	23803219	23864263	NONE	DEL	23803219	23864263		-44893	4.05302e-22		57	37	DEL	4.05302e-22
7-43	7	23962784	23969354	NONE	INS	23969354	23969354		83120	0		34	0	INS	0
7-44	7	24587942	24614536	NONE	INS	24597106	24597106		39968	0		40	0	INS	0
7-45	7	24672353	24702657	OTHER	NONE	24672353	24702657		0					OTHER
7-46	7	25509435	25509435	EC	NONE			25509435	0		1.27328e-19	57	30	EC	1.27328e-19
7-47	7	26072050	26106647	NONE	INS	26072050	26106647		4975	3.00156e-22		62	47	INS	3.00156e-22
7-48	7	26249111	26272555	OTHER	DEL	26249111	26289860		-10966	4.08202e-22		51	37	DEL	4.08202e-22
7-49	7	27378422	27606888	OTHER	NONE	27378422	27606888		0					OTHER
7-50	7	27986415	27999081	EC	INS	27986415	27999081		3781	3.9842e-22		43	26	INS	3.9842e-22
7-51	7	28201626	28252757	OTHER	DEL	28201626	28270787		-26837	4.08311e-22		44	33	DEL	4.08311e-22
7-52	7	29210507	29245346	OTHER	NONE	29210507	29245346		0					OTHER
7-53	7	29307985	29324785	NONE	DEL	29307985	29324785		-5814	3.00156e-22		32	25	DEL	3.00156e-22
7-54	7	29438352	29469831	MC	DEL	29438352	29469831		-6613	4.09831e-22		31	23	DEL	4.09831e-22
7-55	7	30018210	30029369	NONE	DEL	30018210	30029369		-11159	0		41	0	DEL	0
7-56	7	31325180	31374077	NONE	DEL	31325180	31374077		-8237	3.00156e-22		43	29	DEL	3.00156e-22
7-57	7	31397300	31422945	NONE	INS	31397300	31422945		7579	3.00156e-22		48	31	INS	3.00156e-22
7-58	7	32412947	32429115	EC	INS	32412947	32429115		3896	4.02727e-22		56	49	INS	4.02727e-22
7-59	7	32923419	32923419	EC	NONE			32923419	0		5.15332e-17	53	32	EC	5.15332e-17
7-60	7	33178020	33211902	EC	INS	33178020	33211902		6212	3.00156e-22		51	34	INS	3.00156e-22
7-61	7	33332580	33332580	EC	NONE			33332580	0		6.81208e-31	49	40	EC	6.81208e-31
7-62	7	33507440	33507440	EC	NONE			33507440	0		2.00216e-29	48	46	EC	2.00216e-29
7-63	7	33626692	33626692	MC	NONE			33626692	0		2.36808e-16	50	9	MC	2.36808e-16
7-64	7	34139131	34139131	EC	NONE			34139131	0		3.87627e-13	58	35	EC	3.87627e-13	hap
7-65	7	34806719	34806719	EC	NONE			34806719	0		1.80793e-05	36	15	EC	1.80793e-05	hap
7-66	7	35861430	35867967	NONE	DEL	35861430	35867967		-6537	0		86	0	DEL	0
7-67	7	36952005	36952005	MC	NONE			36952005	0		4.87421e-39	73	2	MC	4.87421e-39
7-68	7	37934456	37934456	EC	NONE			37934456	0		2.69964e-11	40	25	EC	2.69964e-11	hap
7-69	7	38352217	38352217	EC	NONE			38352217	0		1.28584e-25	41	35	EC	1.28584e-25
7-70	7	41070905	41112562	EC	NONE		41070905	41112562	0		1.28584e-25	41	35	EC	1.28584e-25
7-71	7	41138256	41159617	OTHER	NONE	41138256	41159617		0					OTHER
7-72	7	41425237	41662178	OTHER	DEL	41425237	41662178		-16686	0.00947311		13	9	DEL	0.00947311
7-73	7	42387509	42594218	OTHER	DEL	42553259	42594218		-18899	3.98631e-22		31	19	DEL	3.98631e-22
7-74	7	42700719	42729360	NONE	INS	42700719	42729360		7686	3.00156e-22		42	28	INS	3.00156e-22
7-75	7	43825442	43846346	NONE	DEL	43825442	43846346		-5426	3.00156e-22		23	18	DEL	3.00156e-22
7-76	7	44949277	44031030	OTHER	NONE	44949277	44031030		0					OTHER		translocation
7-77	7	45272707	45369778	OTHER	NONE	45272707	45369778		0					OTHER
7-78	7	45506974	45592721	OTHER	NONE	45506974	45592721		0					OTHER
7-79	7	45706930	45716090	OTHER	NONE	45706930	45716090		0					OTHER
7-80	7	45818115	45818115	EC	NONE			45818115	0		5.70149e-15	32	21	EC	5.70149e-15	hap
7-81	7	46366050	46474514	OTHER	DEL	46366050	46474514		-933	0.833869		22	6	DEL	0.833869
7-82	7	46889016	46907911	NONE	INS	46902547	46902547		48768	0		43	0	INS	0
7-83	7	47136615	47161572	MC	DEL	47136615	47161572		-4542	3.00156e-22		56	44	DEL	3.00156e-22
7-84	7	47405739	47405739	EC	NONE			47405739	0		2.668e-29	40	36	EC	2.668e-29
7-85	7	48479637	48479637	MC	NONE			48479637	0		2.83387e-15	32	1	MC	2.83387e-15
7-86	7	50802929	50802929	EC	NONE			50802929	0		6.50516e-31	54	42	EC	6.50516e-31
7-87	7	51279054	51299131	NONE	DEL	51279054	51299131		-12377	3.90688e-22		42	32	DEL	3.90688e-22
7-88	7	51861126	51871877	NONE	DEL	51861126	51871877		-10751	0		54	0	DEL	0
7-89	7	52600594	52655836	OTHER	DEL	52504279	52682389		-38664	3.92047e-22		25	15	DEL	3.92047e-22
7-90	7	54337516	54454871	OTHER	NONE	54337516	54454871		0					OTHER
7-91	7	54525650	54537540	NONE	INS	54525650	54537540		4570	0		39	0	INS	0
7-92	7	54793940	55048665	OTHER	DEL	54758645	55048665		-196764	3.88169e-22		38	26	DEL	3.88169e-22
7-93	7	55888534	55888534	EC	NONE			55888534	0		4.44381e-39	64	54	EC	4.44381e-39	hap
7-94	7	56558639	56630904	OTHER	DEL	56525137	56630904		-53717	4.0878e-22		52	40	DEL	4.0878e-22
7-95	7	58144381	58180627	NONE	DEL	58144381	58180627		-8738	3.00156e-22		59	39	DEL	3.00156e-22
7-96	7	58957993	58990815	NONE	DEL	58957993	58990815		-32822	0		69	0	DEL	0
7-97	7	59362807	59426088	OTHER	NONE	59362807	59426088		0					OTHER		inversion
7-98	7	61654565	61686541	NONE	DEL	61654565	61686541		-5790	3.00156e-22		31	24	DEL	3.00156e-22
7-99	7	61777969	61777969	EC	NONE			61777969	0		3.71477e-26	38	33	EC	3.71477e-26
7-100	7	63036663	63050405	NONE	INS	63036663	63050405		4814	3.00156e-22		33	19	INS	3.00156e-22
7-101	7	63192709	63244612	OTHER	NONE	63192709	63244612		0					OTHER
7-102	7	63448658	63471914	NONE	DEL	63448658	63471914		-23256	0		43	0	DEL	0
7-103	7	63531983	63542602	NONE	INS	63539451	63539451		22647	0		39	0	INS	0
7-104	7	64183480	64194161	OTHER	INS	64139572	64173207		6100	3.19792e-21		28	23	INS	3.19792e-21
7-105	7	64487753	64487753	MC	NONE			64487753	0		1.60532e-18	38	2	MC	1.60532e-18
7-106	7	64775295	64789796	OTHER	NONE	64775295	64789796		0					OTHER		inversion
7-107	7	64906948	64939282	OTHER	INS	64906948	64939282		6566	3.89614e-22		29	25	INS	3.89614e-22
7-108	7	65037960	65045357	NONE	DEL	65037960	65045357		-7397	0		30	0	DEL	0
7-109	7	65096500	65107685	NONE	INS	65105571	65105571		7145	0		40	0	INS	0
7-110	7	65459882	65471090	NONE	INS	65459882	65471090		5756	0		40	0	INS	0
7-111	7	66383224	66417954	NONE	DEL	66383224	66417954		-34730	0		57	0	DEL	0
7-112	7	66513332	66530634	NONE	INS	66514737	66514737		44037	0		50	0	INS	0
7-113	7	66689622	66713114	NONE	DEL	66689622	66713114		-7489	3.00156e-22		49	31	DEL	3.00156e-22
7-114	7	67717787	67744881	OTHER	INS	67717787	67744881		558	0.269251		47	31	INS	0.269251
7-115	7	67834099	67834099	MC	NONE			67834099	0		2.63437e-31	51	0	MC	2.63437e-31
7-116	7	67964866	67964866	EC	NONE			67964866	0		7.14348e-17	55	25	EC	7.14348e-17	hap
7-117	7	68897878	68897878	EC	NONE			68897878	0		1.03125e-23	54	30	EC	1.03125e-23	hap
7-118	7	69518470	69518470	EC	NONE			69518470	0		9.81321e-19	56	31	EC	9.81321e-19	hap
7-119	7	69635298	69635298	EC	NONE			69635298	0		1.59827e-13	47	26	EC	1.59827e-13	hap
7-120	7	69900586	70027385	OTHER	NONE	69900586	70027385		0					OTHER
7-121	7	70309376	70356794	NONE	DEL	70309376	70356794		-23696	5.42164e-15		35	27	DEL	5.42164e-15
7-122	7	70525605	70613987	OTHER	INS	70525605	70613987		134738	0		50	0	INS	0
7-123	7	70653757	70732445	NONE	DEL	70653757	70732445		-63158	5.42164e-15		35	27	DEL	5.42164e-15
7-124	7	70762002	70793751	OTHER	DEL	70762002	70793751		-5228	5.42164e-15		35	27	DEL	5.42164e-15
7-125	7	71572043	71665528	EC	DEL	71572043	71665528		-10964	5.42164e-15		35	27	DEL	5.42164e-15	hap
7-126	7	71911611	71987562	NONE	DEL	71911611	71987562		-53077	3.00156e-22		51	40	DEL	3.00156e-22
7-127	7	72797219	72835869	OTHER	NONE	72797219	72835869		0					OTHER		misassembly
7-128	7	73311722	73361922	OTHER	NONE	73317643	73340229		0					OTHER
7-129	7	74082175	74082175	EC	NONE			74082175	0		1.49278e-53	67	53	EC	1.49278e-53
7-130	7	74793861	74820798	NONE	INS	74799257	74820798		36109	3.88169e-22		57	35	INS	3.88169e-22
7-131	7	74862477	74950748	NONE	DEL	74909756	74950748		-40992	0		50	0	DEL	0
7-132	7	75852300	75877664	OTHER	NONE	75852300	75877664		0					OTHER
7-133	7	76193014	76193014	MC	NONE			76193014	0		1.95243e-31	54	0	MC	1.95243e-31
7-134	7	76901925	76932746	OTHER	NONE	76901925	76932746		0					OTHER
7-135	7	78230462	78230462	EC	NONE			78230462	0		1.07825e-35	57	41	EC	1.07825e-35	hap
7-136	7	78835189	78835189	EC	NONE			78835189	0		6.92653e-07	41	28	EC	6.92653e-07	hap
7-137	7	79122353	79270478	NONE	DEL	79122353	79270478		-144420	3.84708e-22		41	21	DEL	3.84708e-22
7-138	7	79465557	79465557	EC	NONE			79465557	0		1.74269e-05	34	18	EC	1.74269e-05	hap
7-139	7	81612999	81612999	EC	NONE			81612999	0		1.00068e-26	63	34	EC	1.00068e-26	hap
7-140	7	82284704	82307276	NONE	DEL	82284704	82307276		-4731	3.00156e-22		47	36	DEL	3.00156e-22
7-141	7	83285244	83305937	NONE	DEL	83285244	83305937		-7140	3.90688e-22		44	33	DEL	3.90688e-22
7-142	7	83444409	83444409	MC	NONE			83444409	0		1.56842e-10	37	5	MC	1.56842e-10	hap
7-143	7	83893412	83893412	EC	NONE			83893412	0		0.000401343	32	18	EC	0.000401343	hap
7-144	7	84628057	84628057	EC	NONE			84628057	0		5.81858e-09	56	27	EC	5.81858e-09	hap
7-145	7	84792161	84815373	NONE	DEL	84792161	84815373		-5276	3.00156e-22		45	33	DEL	3.00156e-22
7-146	7	84910132	84942747	OTHER	NONE	84910132	84942747		0					OTHER
7-147	7	84942747	84966330	NONE	INS	84942747	84966330		25699	3.9937e-22		38	29	INS	3.9937e-22
7-148	7	86095054	86095054	EC	NONE			86095054	0		1.29822e-11	39	21	EC	1.29822e-11	hap
7-149	7	86366728	86366728	EC	NONE			86366728	0		1.51987e-08	41	18	EC	1.51987e-08	hap
7-150	7	86684752	86698085	NONE	DEL	86684752	86698085		-13333	0		48	0	DEL	0
7-151	7	87607563	87694698	OTHER	DEL	87607563	87694698		-12741	4.5316e-16		34	19	DEL	4.5316e-16
7-152	7	88424918	88473591	EC	DEL	88424918	88473591		-5487	9.71506e-19		51	41	DEL	9.71506e-19
7-153	7	88654774	88691988	OTHER	DEL	88654774	88691988		-4930	3.92671e-22		71	48	DEL	3.92671e-22
7-154	7	89224075	89233272	NONE	DEL	89224075	89233272		-9197	0		63	0	DEL	0
7-155	7	90767178	90767178	EC	NONE			90767178	0		3.01825e-27	64	55	EC	3.01825e-27
7-156	7	91353029	91365426	NONE	INS	91365426	91365426		22318	0		63	0	INS	0
7-157	7	91406637	91469189	OTHER	DEL	91406637	91469189		-23053	3.7983e-22		67	48	DEL	3.7983e-22
7-158	7	92163799	92163799	EC	NONE			92163799	0		1.05978e-34	65	55	EC	1.05978e-34
7-159	7	92836257	92889460	OTHER	DEL	92836257	92889460		-30298	4.05302e-22		70	50	DEL	4.05302e-22
7-160	7	93153479	93185907	NONE	DEL	93153479	93185907		-13045	3.00156e-22		60	52	DEL	3.00156e-22
7-161	7	93747051	93783126	EC	INS	93747051	93783126		5398	3.00156e-22		44	38	INS	3.00156e-22
7-162	7	95118428	95150616	NONE	DEL	95118428	95150616		-8815	3.8752e-22		68	53	DEL	3.8752e-22
7-163	7	95174180	95179436	NONE	INS	95174180	95179436		93690	3.00156e-22		44	38	INS	3.00156e-22
7-164	7	95273030	95396440	NONE	DEL	95273030	95396440		-79956	3.87554e-22		55	41	DEL	3.87554e-22
7-165	7	95482009	95548266	OTHER	NONE	95482009	95548266		0					OTHER		inversion
7-166	7	96284842	96284842	EC	NONE			96284842	0		3.64211e-30	50	43	EC	3.64211e-30
7-167	7	97322729	97438749	NONE	DEL	97322729	97438749		-89051	3.87554e-22		42	33	DEL	3.87554e-22
7-168	7	97516065	97539353	NONE	INS	97516065	97539353		93800	3.89614e-22		42	26	INS	3.89614e-22
7-169	7	97809978	97809978	MC	NONE			97809978	0		1.96302e-35	61	0	MC	1.96302e-35
7-170	7	98111021	98117110	NONE	DEL	98111021	98117110		-6089	0		52	0	DEL	0
7-171	7	98644422	98699509	OTHER	NONE	98644422	98699509		0					OTHER
7-172	7	99031737	99051931	NONE	INS	99031737	99051931		4099	3.00156e-22		41	31	INS	3.00156e-22
7-173	7	99200704	99200704	EC	NONE			99200704	0		6.25523e-12	32	25	EC	6.25523e-12
7-174	7	100779808	100779808	EC	NONE			100779808	0		1.46938e-33	61	54	EC	1.46938e-33
7-175	7	101185307	101185307	EC	NONE			101185307	0		8.72949e-40	47	38	EC	8.72949e-40
7-176	7	102409596	102409596	MC	NONE			102409596	0		3.1171e-25	60	2	MC	3.1171e-25
7-177	7	102724666	102781552	OTHER	NONE	102724666	102781552		0					OTHER		inversion
7-178	7	103360883	103360883	MC	NONE			103360883	0		1.96151e-21	57	4	MC	1.96151e-21
7-179	7	104784022	104784022	MC	NONE			104784022	0		0	67	67	MC	0
7-180	7	105286057	105286057	EC	NONE			105286057	0		9.5844e-13	49	28	EC	9.5844e-13	hap
7-181	7	105600379	105600379	EC	NONE			105600379	0		1.50627e-07	44	19	EC	1.50627e-07	hap
7-182	7	105803007	105945403	NONE	DEL	105803007	105945403		-110618	3.00156e-22		52	44	DEL	3.00156e-22
7-183	7	106031419	106031419	MC	NONE			106031419	0		2.76283e-30	59	0	MC	2.76283e-30
7-184	7	106385207	106385207	NONE	INS	106385207	106385207		5327	0		50	0	INS	0
7-185	7	106601906	106610463	NONE	INS	106610463	106610463		7444	0		56	0	INS	0
7-186	7	106631136	106641600	NONE	DEL	106631136	106641600		-10464	0		53	0	DEL	0
7-187	7	107172542	107242652	OTHER	NONE	107172542	107242652		0					OTHER		misassembly
7-188	7	107539340	107539340	EC	NONE			107539340	0		1.09775e-38	52	50	EC	1.09775e-38
7-189	7	107737092	107792347	OTHER	NONE	107737092	107792347		0					OTHER		misassembly
7-190	7	108298044	108421487	OTHER	NONE	108298044	108421487		0					OTHER		misassembly
7-191	7	108583494	108680830	OTHER	DEL	108583494	108680830		-21791	3.87554e-22		49	30	DEL	3.87554e-22
7-192	7	108847041	108847041	EC	NONE			108847041	0		1.53983e-44	61	53	EC	1.53983e-44
7-193	7	109241265	109241265	EC	NONE			109241265	0		1.1168e-47	71	56	EC	1.1168e-47
7-194	7	109465185	109465185	EC	NONE			109465185	0		2.29488e-11	51	28	EC	2.29488e-11	hap
7-195	7	109586221	109625114	NONE	DEL	109586221	109615699		-9773	3.82809e-22		60	25	DEL	3.82809e-22
7-196	7	109763253	109763253	MC	NONE			109763253	0		6.84006e-32	61	3	MC	6.84006e-32
7-197	7	110004148	110072196	NONE	DEL	110004148	110072196		-35206	3.00156e-22		55	36	DEL	3.00156e-22
7-198	7	110297523	110297523	EC	NONE			110297523	0		4.29402e-16	62	34	EC	4.29402e-16	hap
7-199	7	110636380	110684899	OTHER	INS	110680878	110708463		18991	3.77854e-22		46	39	INS	3.77854e-22
7-200	7	110708463	110715459	NONE	DEL	110708463	110715459		-6996	4.13506e-22		45	28	DEL	4.13506e-22
7-201	7	110885687	110944078	OTHER	DEL	110885687	110944078		-17847	4.13506e-22		45	28	DEL	4.13506e-22
7-202	7	111033115	111054874	OTHER	NONE	111033115	111054874		0					OTHER
7-203	7	111125867	111125867	EC	NONE			111125867	0		0.00153937	41	16	EC	0.00153937	hap
7-204	7	112163489	112163489	EC	NONE			112163489	0		1.50195e-11	50	25	EC	1.50195e-11	hap
8-1	8	57783	126829	NONE	DEL	57783	126829		-69046	0		36	0	DEL	0
8-2	8	414196	416501	NONE	INS	416501	416501		7808	0		64	0	INS	0
8-3	8	482618	563460	OTHER	DEL	482618	549853		-14285	4.75703e-22		45	37	DEL	4.75703e-22
8-4	8	1171382	1190115	NONE	DEL	1171382	1190115		-4419	3.20128e-22		59	46	DEL	3.20128e-22
8-5	8	1860443	1860443	MC	NONE			1860443	0		8.48068e-25	41	0	MC	8.48068e-25
8-6	8	2310059	2315329	NONE	DEL	2310059	2315329		-5270	0		45	0	DEL	0
8-7	8	2486201	2521993	EC	NONE		2521993	2532510	0		7.24056e-12	44	26	EC	7.24056e-12
8-8	8	3001379	3022410	OTHER	DEL	3001379	3022410		-1970	2.11739e-09		47	35	DEL	2.11739e-09
8-9	8	3832318	3832318	EC	NONE			3832318	0		7.24056e-12	44	26	EC	7.24056e-12	hap
8-10	8	4990426	5007124	OTHER	DEL	4990426	5007124		-3348	4.72064e-22		36	29	DEL	4.72064e-22
8-11	8	5300758	5300758	MC	NONE			5300758	0		6.39103e-21	51	2	MC	6.39103e-21
8-12	8	6204037	6215760	NONE	DEL	6204037	6215760		-4576	3.20128e-22		43	27	DEL	3.20128e-22
8-13	8	6611207	6611207	MC	NONE			6611207	0		8.1961e-24	50	2	MC	8.1961e-24
8-14	8	6955520	6955520	EC	NONE			6955520	0		1.57426e-28	45	40	EC	1.57426e-28
8-15	8	7091155	7145170	OTHER	INS	7091155	7145170		30634	4.73978e-22		28	19	INS	4.73978e-22
8-16	8	7767030	7767030	EC	NONE			7767030	0		1.22605e-19	36	23	EC	1.22605e-19	hap
8-17	8	8174850	8188656	NONE	DEL	8174850	8188656		-4099	3.20128e-22		50	27	DEL	3.20128e-22
8-18	8	8420750	8428192	NONE	DEL	8420750	8428192		-7442	0		41	0	DEL	0
8-19	8	8877197	8909745	OTHER	NONE	8877197	8909745		0					OTHER
8-20	8	9120507	9120507	EC	NONE			9120507	0		3.35122e-17	57	27	EC	3.35122e-17	hap
8-21	8	10172554	10203667	NONE	DEL	10172554	10203667		-12999	3.20128e-22		53	37	DEL	3.20128e-22
8-22	8	10752284	10752284	EC	NONE			10752284	0		2.47955e-35	44	34	EC	2.47955e-35
8-23	8	11930636	11982651	NONE	DEL	11930636	11982651		-39726	3.20128e-22		47	30	DEL	3.20128e-22
8-24	8	12323351	12323351	EC	NONE			12323351	0		1.51438e-40	54	41	EC	1.51438e-40
8-25	8	13045286	13075263	NONE	DEL	13045286	13075263		-12651	4.68442e-22		57	40	DEL	4.68442e-22
8-26	8	13565803	13565803	EC	NONE			13565803	0		5.77029e-29	44	30	EC	5.77029e-29	hap
8-27	8	14554019	14599444	NONE	DEL	14554019	14599444		-6092	3.20128e-22		51	35	DEL	3.20128e-22
8-28	8	15602036	15602036	EC	NONE			15602036	0		4.33698e-24	49	39	EC	4.33698e-24
8-29	8	15640418	15727557	NONE	DEL	15644520	15704498		-23766	3.20128e-22		47	24	DEL	3.20128e-22
8-30	8	15789524	15789524	EC	NONE			15789524	0		3.31633e-30	53	40	EC	3.31633e-30
8-31	8	16366453	16405714	OTHER	DEL	16366453	16405714		-10335	4.68442e-22		44	31	DEL	4.68442e-22
8-32	8	16606534	16614679	NONE	DEL	16606534	16614679		-8145	0		35	0	DEL	0
8-33	8	18428434	18428434	EC	NONE			18428434	0		9.27968e-37	56	45	EC	9.27968e-37
8-34	8	18578026	18612287	NONE	INS	18607353	18607353		29371	0		48	0	INS	0
8-35	8	18670617	18703019	NONE	DEL	18670617	18703019		-30229	3.20128e-22		43	16	DEL	3.20128e-22
8-36	8	18808195	18834838	NONE	DEL	18808195	18834838		-4720	3.20128e-22		43	37	DEL	3.20128e-22
8-37	8	19760624	19784704	NONE	DEL	19760624	19784704		-10157	4.66692e-22		50	36	DEL	4.66692e-22
8-38	8	19965195	19965195	EC	NONE			19965195	0		8.21551e-07	33	18	EC	8.21551e-07	hap
8-39	8	20440607	20440607	EC	NONE			20440607	0		1.00327e-28	49	39	EC	1.00327e-28
8-40	8	20901408	20930949	NONE	DEL	20901408	20930949		16710	0		36	0	DEL	0
8-41	8	21002700	21043215	NONE	DEL	21021164	21043215		-22051	0		45	0	DEL	0
8-42	8	21161434	21161434	MC	NONE			21161434	0		3.77571e-14	41	3	MC	3.77571e-14
8-43	8	21189272	21281887	OTHER	DEL	21189272	21281887		-2683	0.115738		32	23	DEL	0.115738
8-44	8	21582187	21615416	NONE	DEL	21582187	21615416		-8663	3.20128e-22		46	31	DEL	3.20128e-22
8-45	8	22029665	22029665	MC	NONE			22029665	0		7.97167e-24	54	2	MC	7.97167e-24
8-46	8	22599108	22618236	NONE	INS	22626953	22626953		53112	0		36	0	INS	0
8-47	8	22946032	22946032	EC	NONE			22946032	0		6.99847e-18	37	22	EC	6.99847e-18	hap
8-48	8	23114143	23217361	OTHER	INS	23114143	23217361		-68672	0		29	0	INS	0
8-49	8	24874229	24920819	NONE	DEL	24874229	24920819		-46590	0		29	0	DEL	0
8-50	8	25635277	25635277	MC	NONE			25635277	0		2.93562e-19	51	2	MC	2.93562e-19
8-51	8	25751390	25758980	NONE	DEL	25751390	25758980		-4337	3.20128e-22		54	30	DEL	3.20128e-22
8-52	8	26031231	26051955	NONE	DEL	26031231	26051955		-5820	3.20128e-22		37	20	DEL	3.20128e-22
8-53	8	26266359	26349712	OTHER	DEL	26266359	26349712		8363	3.20128e-22		37	20	DEL	3.20128e-22
8-54	8	27123889	27380579	OTHER	NONE	27123889	27380579		0					OTHER		misassembly
8-55	8	27864299	27864299	EC	NONE			27864299	0		4.86215e-51	70	53	EC	4.86215e-51	hap
8-56	8	28517842	28517842	EC	NONE			28517842	0		1.37603e-05	44	15	EC	1.37603e-05	hap
8-57	8	28914838	28914838	EC	NONE			28914838	0		4.42422e-18	48	28	EC	4.42422e-18	hap
8-58	8	29856929	29870186	NONE	INS	29870186	29870186		81847	0		28	0	INS	0
8-59	8	29963364	30067867	NONE	DEL	29963364	30067867		-82938	4.66851e-22		43	32	DEL	4.66851e-22
8-60	8	30449713	30509837	NONE	DEL	30449713	30509837		-14425	4.68722e-22		52	38	DEL	4.68722e-22
8-61	8	30973826	30973826	EC	NONE			30973826	0		2.83441e-51	77	59	EC	2.83441e-51
8-62	8	31653706	31653706	EC	NONE			31653706	0		1.20302e-08	47	24	EC	1.20302e-08	hap
8-63	8	31740026	31948145	OTHER	DEL	1740026	31948145		-14380	4.66931e-22		36	28	DEL	4.66931e-22	contain translocation
8-64	8	32151477	32151477	EC	NONE			32151477	0		7.23487e-15	40	21	EC	7.23487e-15	hap
8-65	8	32225880	32225880	EC	NONE			32225880	0		1.06032e-10	36	20	EC	1.06032e-10	hap
8-66	8	32391975	32425258	EC	NONE		32391975	32425258	0		7.23487e-15	40	21	EC	7.23487e-15
8-67	8	33465175	33465175	EC	NONE			33465175	0		3.5446e-16	64	34	EC	3.5446e-16	hap
8-68	8	33601915	33601915	EC	NONE			33601915	0		6.0821e-36	60	54	EC	6.0821e-36
8-69	8	33975638	33985828	NONE	DEL	33975638	33985828		-10190	0		62	0	DEL	0
8-70	8	34140866	34163492	NONE	DEL	34140866	34163492		-4319	3.20128e-22		53	43	DEL	3.20128e-22
8-71	8	34558076	34558076	EC	NONE			34558076	0		7.88421e-12	45	21	EC	7.88421e-12	hap
8-72	8	34619314	34650372	EC	NONE		34619314	34650372	0		7.88421e-12	45	21	EC	7.88421e-12
8-73	8	35231823	35231823	EC	NONE			35231823	0		1.27193e-29	45	38	EC	1.27193e-29
8-74	8	35424540	35441326	NONE	DEL	35424540	35441326		-4294	3.20128e-22		41	27	DEL	3.20128e-22
8-75	8	35727007	35746525	EC	INS	35746525	35746525		5832	0		59	0	INS	0
8-76	8	35860756	35860756	MC	NONE			35860756	0		1.86269e-18	55	4	MC	1.86269e-18
8-77	8	36023986	36224078	NONE	DEL	36057834	36224078		-91562	3.20128e-22		37	31	DEL	3.20128e-22
8-78	8	37656842	37708456	NONE	DEL	37656842	37708456		-51614	0		49	0	DEL	0
8-79	8	37845907	37860097	NONE	INS	37860097	37860097		28185	0		48	0	INS	0
8-80	8	37912719	37938863	NONE	DEL	37912719	37938863		-26144	0		49	0	DEL	0
8-81	8	38090231	38123790	OTHER	NONE	38117869	38123790		0					OTHER
8-82	8	38265559	38289345	NONE	DEL	38265559	38289345		-6007	3.20128e-22		63	43	DEL	3.20128e-22
8-83	8	38342797	38360227	OTHER	NONE	38342797	38360227		0					OTHER
8-84	8	38643647	38643647	EC	NONE			38643647	0		7.71078e-32	60	52	EC	7.71078e-32
8-85	8	38747644	38764277	NONE	INS	38747644	38764277		8091	4.70728e-22		54	47	INS	4.70728e-22
8-86	8	41075982	41075982	MC	NONE			41075982	0		1.61881e-40	71	0	MC	1.61881e-40
8-87	8	41116006	41135310	NONE	DEL	41116006	41135310		-19304	0		68	0	DEL	0
8-88	8	42163666	42163666	EC	NONE			42163666	0		4.48849e-11	44	24	EC	4.48849e-11	hap
8-89	8	42257746	42267736	NONE	INS	42267736	42267736		25338	0		39	0	INS	0
8-90	8	42316318	42346804	NONE	DEL	42316318	42346804		-30486	0		41	0	DEL	0
8-91	8	43862820	43888376	OTHER	NONE	43862820	43888376		0					OTHER
8-92	8	44257063	44257063	MC	NONE			44257063	0		1.99402e-22	52	5	MC	1.99402e-22	hap
8-93	8	44288440	44288440	EC	NONE			44288440	0		3.42176e-32	52	40	EC	3.42176e-32
8-94	8	44628330	44639170	NONE	DEL	44628330	44639170		-4681	3.20128e-22		59	37	DEL	3.20128e-22
8-95	8	45066591	45066591	EC	NONE			45066591	0		1.35398e-30	57	49	EC	1.35398e-30
8-96	8	45468372	45489856	NONE	INS	45468372	45468372		4237	0		35	0	INS	0
8-97	8	46500239	46500239	EC	NONE			46500239	0		1.40151e-23	56	44	EC	1.40151e-23
8-98	8	47156367	47169960	OTHER	NONE	47156367	47169960		0					OTHER
8-99	8	47799458	47799458	EC	NONE			47799458	0		7.28686e-05	32	13	EC	7.28686e-05
8-100	8	47927061	47957222	NONE	DEL	47927061	47957222		-5246	3.20128e-22		50	37	DEL	3.20128e-22
8-101	8	48136727	48158751	NONE	INS	48136727	48158751		7926	4.66931e-22		37	19	INS	4.66931e-22
8-102	8	48190914	48190914	EC	NONE			48190914	0		8.67598e-33	40	31	EC	8.67598e-33
8-103	8	48815573	48839501	OTHER	NONE	48815573	48839501		0					OTHER
8-104	8	49351023	49351023	NONE	INS	49351023	49351023		5288	0		79	0	INS	0
8-105	8	49814544	49849838	NONE	DEL	49814544	49849838		-4812	3.42504e-21		42	33	DEL	3.42504e-21
8-106	8	50735013	50762787	OTHER	NONE	50735013	50762787		0					OTHER
8-107	8	51640043	51640043	EC	NONE			51640043	0		2.5524e-12	49	24	EC	2.5524e-12	hap
8-108	8	52661267	52661267	EC	NONE			52661267	0		5.54066e-24	48	42	EC	5.54066e-24
8-109	8	53468785	53468785	EC	NONE			53468785	0		8.43996e-29	55	40	EC	8.43996e-29
8-110	8	53629960	53651889	NONE	INS	53651889	53651889		64205	0		31	0	INS	0
8-111	8	53731363	53808142	NONE	DEL	53731363	53808142		-64156	4.68442e-22		39	28	DEL	4.68442e-22
8-112	8	55083680	55083680	EC	NONE			55083680	0		5.50583e-12	43	26	EC	5.50583e-12	hap
8-113	8	55099164	55130489	NONE	DEL	55124690	55130489		-8935	0		37	0	DEL	0
8-114	8	55237870	55292873	OTHER	INS	55237870	55292873		7514	5.43554e-19		33	27	INS	5.43554e-19
8-115	8	56467726	56488019	NONE	INS	56467726	56488019		6004	4.5142e-22		55	41	INS	4.5142e-22
8-116	8	56713858	56855915	NONE	DEL	56713858	56855915		-142057	0		69	0	DEL	0
8-117	8	57923919	57944227	NONE	INS	57923919	57944227		16033	3.20128e-22		48	37	INS	3.20128e-22
8-118	8	58000029	58030797	NONE	DEL	58000029	58030797		-15751	3.20128e-22		54	33	DEL	3.20128e-22
8-119	8	58991605	59033006	EC	NONE		58991605	59033006	0		5.50583e-12	43	26	EC	5.50583e-12
8-120	8	60515693	60592497	EC	INS	60515693	60592497		19981	3.20128e-22		31	25	INS	3.20128e-22
8-121	8	60741884	60741884	EC	NONE			60741884	0		9.94882e-24	44	31	EC	9.94882e-24	hap
8-122	8	61262445	61285341	NONE	DEL	61262445	61280515		-18070	0		64	0	DEL	0
8-123	8	61377772	61390131	OTHER	NONE	61377772	61390131		0					OTHER
8-124	8	62131208	62202578	NONE	DEL	62131208	62202578		-71370	0		49	0	DEL	0
8-125	8	62383544	62383544	EC	NONE			62383544	0		2.67237e-22	52	46	EC	2.67237e-22
8-126	8	65747532	65865645	OTHER	DEL	65747532	65865645		-27145	4.69162e-22		39	24	DEL	4.69162e-22
8-127	8	66018737	66029782	NONE	INS	66029782	66029782		28649	0		72	0	INS	0
8-128	8	66150564	66207569	OTHER	DEL	66150564	66207569		-18194	4.65591e-22		83	54	DEL	4.65591e-22
8-129	8	66403810	66403810	MC	NONE			66403810	0		6.25175e-33	70	0	MC	6.25175e-33
8-130	8	66588703	66588703	MC	NONE			66588703	0		6.89477e-08	14	0	MC	6.89477e-08
8-131	8	67203411	67217723	NONE	INS	67207575	67217723		31353	4.73978e-22		56	35	INS	4.73978e-22
8-132	8	67294347	67321806	NONE	DEL	67294347	67321806		-27459	0		65	0	DEL	0
8-133	8	67408957	67408957	EC	NONE			67408957	0		2.45544e-33	62	49	EC	2.45544e-33
8-134	8	67657635	67657635	EC	NONE			67657635	0		2.94539e-20	40	29	EC	2.94539e-20
8-135	8	67674262	67691230	OTHER	NONE	67674262	67691230		0					OTHER
8-136	8	67712284	67712284	MC	NONE			67712284	0		4.12327e-18	39	2	MC	4.12327e-18
8-137	8	67768151	67823341	OTHER	NONE	67768151	67823341		0					OTHER
8-138	8	68869998	68892317	OTHER	NONE	68869998	68892317		0					OTHER
8-139	8	69349907	69362375	NONE	DEL	69349907	69362375		-4425	3.20128e-22		42	31	DEL	3.20128e-22
8-140	8	70201277	70201277	EC	NONE			70201277	0		5.61272e-32	47	40	EC	5.61272e-32
8-141	8	71301719	71314287	NONE	INS	71301719	71314287		8870	4.73978e-22		56	35	INS	4.73978e-22
8-142	8	71361898	71437442	OTHER	DEL	71405889	71437442		-17514	4.63905e-22		21	12	DEL	4.63905e-22
8-143	8	71504741	71504741	EC	NONE			71504741	0		1.36637e-11	28	14	EC	1.36637e-11	hap
8-144	8	72058432	72112157	NONE	DEL	72058432	72108606		-14723	4.67569e-22		51	37	DEL	4.67569e-22
8-145	8	72148876	72173834	NONE	DEL	72148876	72173834		-4283	3.20128e-22		62	39	DEL	3.20128e-22
8-146	8	72530647	72530647	EC	NONE			72530647	0		6.70341e-33	48	42	EC	6.70341e-33
8-147	8	72987644	73136061	NONE	DEL	72987644	73136061		-70953	3.20128e-22		35	26	DEL	3.20128e-22
8-148	8	73177298	73177298	EC	NONE			73177298	0		6.55337e-34	44	38	EC	6.55337e-34
8-149	8	73861878	73889343	NONE	DEL	73861878	73889343		-9831	4.63984e-22		62	32	DEL	4.63984e-22
8-150	8	74131268	74137698	OTHER	INS	74131268	74137698		25370	4.63747e-22		9	5	INS	4.63747e-22
8-151	8	74282111	74326716	OTHER	DEL	74282111	74326716		-14676	4.63984e-22		62	32	DEL	4.63984e-22
8-152	8	74440164	74806655	NONE	DEL	74440164	74806655		-325992	4.63984e-22		62	32	DEL	4.63984e-22
8-153	8	75285167	75285167	MC	NONE			75285167	0		7.58144e-30	60	2	MC	7.58144e-30
8-154	8	75841682	75876324	OTHER	DEL	75822973	75876324		-17261	4.51844e-22		49	38	DEL	4.51844e-22
8-155	8	76334281	76378668	NONE	DEL	76334281	76356618		-10888	3.20128e-22		42	28	DEL	3.20128e-22
8-156	8	76715377	76745165	NONE	DEL	76715377	76745165		-5180	3.20128e-22		48	35	DEL	3.20128e-22
8-157	8	77756078	77756078	MC	NONE			77756078	0		7.58144e-30	60	2	MC	7.58144e-30
8-158	8	77793164	77822808	EC	DEL	77793164	77822808		-5324	0		39	0	DEL	0
8-159	8	79230110	79262697	NONE	DEL	79230110	79262697		-26416	3.20128e-22		61	41	DEL	3.20128e-22
8-160	8	79451224	79520467	OTHER	INS	79451224	79520467		6591	1.51936e-13		57	37	INS	1.51936e-13
8-161	8	79836157	79836157	EC	NONE			79836157	0		8.51464e-21	40	25	EC	8.51464e-21	hap
8-162	8	83229502	83256269	NONE	DEL	83229502	83256269		-26767	0		34	0	DEL	0
8-163	8	83330000	83330000	EC	NONE			83330000	0		1.65831e-18	46	40	EC	1.65831e-18
8-164	8	85034040	85034040	EC	NONE			85034040	0		1.2133e-28	38	32	EC	1.2133e-28
8-165	8	85174385	85174385	EC	NONE			85174385	0		2.866e-13	41	21	EC	2.866e-13	hap
8-166	8	85441204	85476447	OTHER	NONE	85441204	85476447		0					OTHER		inversion
8-167	8	86830254	86830254	MC	NONE			86830254	0		4.37386e-25	39	0	MC	4.37386e-25
8-168	8	87023071	87023071	EC	NONE			87023071	0		2.22118e-25	47	39	EC	2.22118e-25
8-170	8	89075669	89290838	OTHER	NONE	89075669	89290838	0							inverted/translocated
8-169	8	89075669	89508013	OTHER	DEL	89075669	89508013		-64024	0.000108575		7	4	DEL	0.000108575
8-171	8	89788133	89891953	NONE	DEL	89788133	89891953		-62003	4.51844e-22		36	26	DEL	4.51844e-22
8-172	8	90628665	90643939	NONE	DEL	90606310	90643939		-11934	4.6713e-22		32	25	DEL	4.6713e-22
8-173	8	91131921	91148928	NONE	DEL	91131921	91148928		-6925	4.6713e-22		32	25	DEL	4.6713e-22
8-174	8	91334242	91334242	EC	NONE			91334242	0		8.97084e-29	44	36	EC	8.97084e-29
8-175	8	91481266	91560067	NONE	DEL	91481266	91560067		-30011	3.20128e-22		44	27	DEL	3.20128e-22
8-176	8	91738655	91789244	NONE	DEL	91738655	91774974		-12366	3.20128e-22		53	37	DEL	3.20128e-22
8-177	8	91976022	91996252	NONE	DEL	91976022	91996252		-20230	0		57	0	DEL	0
8-178	8	92010749	92043958	NONE	DEL	92010749	92043958		-8500	3.20128e-22		61	40	DEL	3.20128e-22
8-179	8	92363152	92428124	OTHER	DEL	92363152	92428124		-22509	4.60769e-22		54	47	DEL	4.60769e-22
8-180	8	92449878	92475170	EC	NONE		92449878	92475170	0		4.65614e-34	54	41	EC	4.65614e-34
8-181	8	92536544	92536544	EC	NONE			92536544	0		4.65614e-34	54	41	EC	4.65614e-34
8-182	8	92619015	92619015	EC	NONE			92619015	0		4.59495e-33	58	44	EC	4.59495e-33	hap
8-183	8	93384010	93384010	EC	NONE			93384010	0		2.35141e-13	37	24	EC	2.35141e-13	hap
8-184	8	94040056	94094691	EC	NONE		94040056	94094691	0		4.65614e-34	54	41	EC	4.65614e-34
8-185	8	94712171	94732498	NONE	DEL	94712171	94732498		-6697	3.20128e-22		47	37	DEL	3.20128e-22
8-186	8	94760893	94792213	NONE	DEL	94760893	94792213		-7716	3.20128e-22		47	37	DEL	3.20128e-22
8-187	8	95234263	95234263	EC	NONE			95234263	0		2.00662e-19	56	26	EC	2.00662e-19	hap
8-188	8	95798809	95834955	EC	INS	95798809	95834955		4597	8.39709e-11		35	19	INS	8.39709e-11
8-189	8	96196579	96196579	NONE	INS	96196579	96196579		4864	0		35	0	INS	0
8-190	8	96222056	96242254	NONE	DEL	96222056	96242254		-20198	0		37	0	DEL	0
8-191	8	97015942	97098018	OTHER	INS	97015942	97098018		663	0.655302		41	32	INS	0.655302
8-192	8	98122907	98122907	MC	NONE			98122907	0		1.17315e-13	46	6	MC	1.17315e-13	hap
8-193	8	99081616	99099847	NONE	DEL	99081616	99099847		-13107	3.20128e-22		31	22	DEL	3.20128e-22
8-194	8	99209537	99216812	NONE	INS	99209537	99209537		11262	0		44	0	INS	0
8-195	8	99717098	99766917	OTHER	INS	99717098	99766917		1205	0.260606		36	21	INS	0.260606
8-196	8	101088644	101088644	EC	NONE			101088644	0		6.69124e-14	36	19	EC	6.69124e-14	hap
8-197	8	101327374	101331377	NONE	DEL	101327374	101331377		-4003	0		42	0	DEL	0
8-198	8	101497347	101497347	EC	NONE			101497347	0		5.77029e-29	52	44	EC	5.77029e-29
8-199	8	101663292	101700502	NONE	DEL	101663292	101700502		-5902	3.21568e-20		34	23	DEL	3.21568e-20
8-200	8	102539110	102539110	MC	NONE			102539110	0		1.63289e-31	51	0	MC	1.63289e-31
8-201	8	102978153	103000690	OTHER	NONE	102978153	103000690		0					OTHER
8-202	8	103040598	103040598	MC	NONE			103040598	0		1.27937e-24	46	2	MC	1.27937e-24
8-203	8	104027806	104043745	EC	INS	104027806	104043745		4944	3.20128e-22		41	36	INS	3.20128e-22
8-204	8	104407494	104425894	NONE	DEL	104394158	104407494		-8685	4.62705e-22		31	9	DEL	4.62705e-22
8-205	8	105160778	105170781	OTHER	INS	105162213	105170781		47000	4.39014e-22		24	18	INS	4.39014e-22
8-206	8	105230010	105273103	NONE	DEL	105230010	105273103		-43093	0		21	0	DEL	0
8-207	8	105656553	105703476	NONE	DEL	105656553	105703476		-46923	0		21	0	DEL	0
8-208	8	106229379	106258566	NONE	INS	106233773	106258566		11871	4.51844e-22		55	33	INS	4.51844e-22
8-209	8	106299975	106341782	NONE	DEL	106299975	106341782		-14328	4.62705e-22		64	46	DEL	4.62705e-22
8-210	8	107750673	107750673	EC	NONE			107750673	0		6.78819e-13	60	25	EC	6.78819e-13	hap
8-211	8	108432121	108456832	OTHER	NONE	108441195	108456832		0					OTHER		inversion
8-212	8	109389108	109389108	EC	NONE			109389108	0		2.81877e-43	42	38	EC	2.81877e-43
8-213	8	110017427	110017427	EC	NONE			110017427	0		1.3693e-10	32	15	EC	1.3693e-10	hap
8-214	8	110440437	110440437	EC	NONE			110440437	0		6.70057e-15	30	19	EC	6.70057e-15	hap
8-215	8	110647054	110764480	NONE	DEL	110647054	110751709		-104655	0		32	0	DEL	0
8-216	8	110990872	111018134	NONE	DEL	110990872	111005592		-14720	0		48	0	DEL	0
8-217	8	111124786	111130017	NONE	DEL	111124786	111130017		-5231	0		57	0	DEL	0
8-218	8	111391847	111498021	NONE	DEL	111391847	111391847		-10646	0		51	0	DEL	0
8-219	8	111513269	111529725	OTHER	NONE	111513269	111529725		0					OTHER		inversion
8-220	8	111595796	111611699	NONE	INS	111597422	111611699		28134	4.34464e-22		22	17	INS	4.34464e-22
8-221	8	111995115	112009235	NONE	DEL	111995115	112009235		-9548	3.20128e-22		49	25	DEL	3.20128e-22
8-222	8	112084957	112091520	NONE	DEL	112084957	112091520		-6563	0		56	0	DEL	0
8-223	8	112285644	112297333	NONE	INS	112285644	112297333		4557	4.57719e-22		50	31	INS	4.57719e-22
8-224	8	112404801	112431951	OTHER	DEL	112404801	112431951		-4522	0		56	0	DEL	0
9-1	9	29739	46247	NONE	DEL	29739	46247		-4243	2.86567e-22		19	13	DEL	2.86567e-22
9-2	9	128318	152632	OTHER	DEL	128318	152632		-1472	0.00891636		24	17	DEL	0.00891636
9-3	9	390854	404210	NONE	DEL	390854	404210		-4193	2.86567e-22		46	32	DEL	2.86567e-22
9-4	9	813395	813395	EC	NONE			813395	0		9.48653e-16	50	30	EC	9.48653e-16	hap
9-5	9	897810	897810	EC	NONE			897810	0		6.81594e-26	53	45	EC	6.81594e-26
9-6	9	931825	931825	MC	NONE			931825	0		1.06767e-17	45	3	MC	1.06767e-17
9-7	9	1295438	1337074	OTHER	NONE	1295438	1337074		0					OTHER		inversion
9-8	9	1726189	1740603	NONE	INS	1740603	1740603		34270	0		48	0	INS	0
9-9	9	2037450	2114859	OTHER	DEL	2037450	2114859		-33097	3.83364e-22		38	26	DEL	3.83364e-22
9-10	9	2142975	2142975	EC	NONE			2142975	0		2.39312e-15	47	23	EC	2.39312e-15	hap
9-11	9	2716406	2775481	OTHER	DEL	2716406	2775481		-11224	3.83364e-22		50	38	DEL	3.83364e-22
9-12	9	2951541	2951541	MC	NONE			2951541	0		9.57004e-22	45	1	MC	9.57004e-22
9-13	9	3206183	3240177	OTHER	INS	3206183	3240177		13307	3.83364e-22		54	42	INS	3.83364e-22
9-14	9	3363946	3386293	NONE	DEL	3363946	3386293		-4087	2.86567e-22		39	29	DEL	2.86567e-22
9-15	9	3978991	4063790	OTHER	DEL	3978991	4063790		-1841	0.162152		38	31	DEL	0.162152
9-16	9	4694275	4737795	OTHER	NONE	4694275	4737795		0					OTHER
9-17	9	4902405	4902405	EC	NONE			4902405	0		4.8086e-12	53	28	EC	4.8086e-12	hap
9-18	9	5152622	5171589	NONE	DEL	5152622	5171589		-4120	2.86567e-22		39	29	DEL	2.86567e-22
9-19	9	5746388	5811016	NONE	DEL	5746388	5811016		-9758	2.86567e-22		39	29	DEL	2.86567e-22
9-20	9	6044881	6068861	NONE	DEL	6044881	6068861		-5186	2.86567e-22		42	37	DEL	2.86567e-22
9-21	9	6706384	6706384	EC	NONE			6706384	0		2.89602e-34	56	44	EC	2.89602e-34
9-22	9	7066181	7092910	NONE	DEL	7066181	7092910		-12126	3.79481e-22		68	42	DEL	3.79481e-22
9-23	9	7140326	7157194	NONE	DEL	7140326	7157194		-6671	3.79481e-22		60	43	DEL	3.79481e-22
9-24	9	7748032	7820908	NONE	DEL	7748032	7820908		-67664	2.86567e-22		26	19	DEL	2.86567e-22
9-25	9	9561401	9583475	OTHER	NONE	9561401	9583475		0					OTHER
9-26	9	9954377	9966247	NONE	DEL	9954377	9966247		-7499	2.86567e-22		63	47	DEL	2.86567e-22
9-27	9	10423921	10423921	EC	NONE			10423921	0		2.68962e-21	49	42	EC	2.68962e-21
9-28	9	10714251	10741049	NONE	DEL	10714251	10741049		-4308	0		61	0	DEL	0
9-29	9	11328873	11334077	NONE	DEL	11328873	11334077		-5204	0		61	0	DEL	0
9-30	9	11361344	11371172	NONE	INS	11361344	11371172		10470	3.75607e-22		57	36	INS	3.75607e-22
9-31	9	12004893	12004893	EC	NONE			12004893	0		7.49504e-10	50	21	EC	7.49504e-10	hap
9-32	9	13482125	13490562	NONE	INS	13482125	13490562		4512	3.75643e-22		55	36	INS	3.75643e-22
9-33	9	13862594	13896819	EC	INS	13862594	13896819		25466	3.76997e-22		31	22	INS	3.76997e-22
9-34	9	13938602	13992204	OTHER	DEL	13938602	13992204		-32518	3.74405e-22		32	20	DEL	3.74405e-22
9-35	9	14684093	14732905	OTHER	INS	14684093	14732905		5439	1.13407e-12		34	27	INS	1.13407e-12
9-36	9	14834885	14834885	MC	NONE			14834885	0		2.03568e-09	37	8	MC	2.03568e-09	hap
9-37	9	15634290	15666468	OTHER	NONE	15634290	15666468		0					OTHER
9-39	9	15766640	15787703	NONE	INS	15766640	15787703		7360	2.86567e-22		56	37	INS	2.86567e-22
9-38	9	15776519	15863847	OTHER	NONE	15776519	15863847		0					OTHER
9-40	9	15844244	15844244	MC	NONE			15844244	0		3.94567e-18	52	8	MC	3.94567e-18
9-41	9	16132228	16132228	EC	NONE			16132228	0		5.11676e-29	59	49	EC	5.11676e-29
9-42	9	17016355	17016355	MC	NONE			17016355	0		3.94567e-18	52	8	MC	3.94567e-18	hap
9-43	9	17134641	17152618	NONE	DEL	17134641	17152618		-4915	2.86567e-22		56	37	DEL	2.86567e-22
9-44	9	17240007	17271203	OTHER	NONE	17240007	17271203		0					OTHER
9-45	9	17583275	17583275	EC	NONE			17583275	0		1.96114e-47	71	60	EC	1.96114e-47
9-46	9	18131331	18167537	OTHER	NONE	18131331	18167537		0					OTHER
9-47	9	18547108	18582441	OTHER	NONE	18547108	18582441		0					OTHER
9-48	9	19730456	19756813	OTHER	INS	19732335	19756813		17837	3.74405e-22		56	37	INS	3.74405e-22
9-49	9	19784751	19813830	NONE	DEL	19784751	19813830		-29079	0		56	0	DEL	0
9-50	9	19952260	19979586	OTHER	DEL	19952260	19979586		-4024	3.69469e-22		55	37	DEL	3.69469e-22
9-51	9	20025284	20030586	NONE	INS	20025284	20025284		35864	0		54	0	INS	0
9-52	9	20087288	20164382	NONE	DEL	20087288	20164382		-44546	3.75607e-22		53	36	DEL	3.75607e-22
9-53	9	20342203	20354473	OTHER	INS	20342203	20354473		8368	3.72097e-22		57	42	INS	3.72097e-22
9-54	9	20446037	20446037	EC	NONE			20446037	0		3.48554e-29	68	53	EC	3.48554e-29
9-55	9	20993933	20993933	EC	NONE			20993933	0		6.1363e-11	52	25	EC	6.1363e-11	hap
9-56	9	21094603	21102872	NONE	DEL	21094603	21102872		-8269	0		51	0	DEL	0
9-57	9	21623156	21623156	EC	NONE			21623156	0		3.14706e-16	50	26	EC	3.14706e-16	hap
9-58	9	22535097	22535097	EC	NONE			22535097	0		8.3421e-39	49	38	EC	8.3421e-39
9-59	9	22552026	22573488	NONE	DEL	22552026	22565699		-13673	0		44	0	DEL	0
9-60	9	22646280	22694144	OTHER	NONE	22646280	22694144		0					OTHER
9-61	9	22923040	22923040	EC	NONE			22923040	0		6.10882e-16	52	23	EC	6.10882e-16	hap
9-62	9	23457956	23457956	EC	NONE			23457956	0		3.72863e-35	56	45	EC	3.72863e-35
9-63	9	23771798	23814535	OTHER	NONE	23771798	23814535		0					OTHER
9-64	9	24373460	24373460	MC	NONE			24373460	0		1.19774e-16	43	4	MC	1.19774e-16
9-65	9	24401117	24431185	OTHER	INS	24409408	24431185		15585	3.74405e-22		32	24	INS	3.74405e-22
9-66	9	24487541	24507303	NONE	DEL	24487541	24507303		-19762	0		32	0	DEL	0
9-67	9	24590714	24598816	NONE	DEL	24590714	24598816		-8102	0		26	0	DEL	0
9-68	9	25088347	25125917	NONE	DEL	25088347	25125917		-21204	2.86567e-22		64	47	DEL	2.86567e-22
9-69	9	25248391	25292231	NONE	DEL	25248391	25292231		-7177	2.86567e-22		57	37	DEL	2.86567e-22
9-70	9	27172531	27251879	NONE	DEL	27172531	27251879		-46774	3.75643e-22		46	32	DEL	3.75643e-22
9-71	9	27300436	27384296	OTHER	INS	27329925	27384296		18091	3.74405e-22		40	27	INS	3.74405e-22
9-72	9	27532972	27553018	NONE	DEL	27532972	27553018		-11591	2.86567e-22		49	33	DEL	2.86567e-22
9-73	9	27816236	27854677	NONE	DEL	27816236	27854677		-4189	5.04277e-15		55	35	DEL	5.04277e-15
9-74	9	28164481	28164481	EC	NONE			28164481	0		1.20659e-27	57	47	EC	1.20659e-27
9-75	9	28546698	28548026	NONE	INS	28548026	28548026		20765	0		45	0	INS	0
9-76	9	29208832	29290387	OTHER	DEL	29208832	29290387		-19194	3.77462e-22		43	29	DEL	3.77462e-22
9-77	9	29488541	29488541	EC	NONE			29488541	0		7.38099e-35	57	42	EC	7.38099e-35
9-78	9	29770319	29770319	EC	NONE			29770319	0		1.90269e-11	51	18	EC	1.90269e-11	hap
9-79	9	30915929	30930996	NONE	DEL	30915929	30930996		-15067	0		56	0	DEL	0
9-80	9	31565371	31585758	NONE	DEL	31565371	31585758		-20387	0		38	0	DEL	0
9-81	9	32387527	32407833	NONE	DEL	32387527	32407833		-4136	3.77534e-22		53	37	DEL	3.77534e-22
9-82	9	33062256	33076757	NONE	INS	33062256	33076757		4490	3.73566e-22		51	31	INS	3.73566e-22
9-83	9	33210072	33210072	EC	NONE			33210072	0		8.0349e-43	55	45	EC	8.0349e-43
9-84	9	33403190	33403190	MC	NONE			33403190	0		2.39543e-18	60	6	MC	2.39543e-18
9-85	9	33481079	33505396	OTHER	DEL	33466286	33505396		-14643	3.77534e-22		53	37	DEL	3.77534e-22
9-86	9	33956511	34035165	OTHER	NONE	33956511	34035165		0					OTHER
9-87	9	34497496	34524509	MC	DEL	34497496	34524509		-7490	2.86567e-22		60	53	DEL	2.86567e-22
9-88	9	34710834	34746615	OTHER	NONE	34710834	34746615		0					OTHER
9-89	9	34971396	34992110	NONE	DEL	34971396	34992110		-5318	3.68554e-22		48	38	DEL	3.68554e-22
9-90	9	35248220	35301974	OTHER	DEL	35248220	35301974		-11074	3.68554e-22		48	38	DEL	3.68554e-22
9-91	9	35556982	35556982	EC	NONE			35556982	0		1.41962e-10	36	22	EC	1.41962e-10	hap
9-92	9	35819114	35885982	NONE	DEL	35819114	35885982		-12348	3.76321e-22		48	41	DEL	3.76321e-22
9-93	9	36275313	36275313	EC	NONE			36275313	0		8.73497e-33	59	50	EC	8.73497e-33
9-94	9	38749293	38797446	OTHER	DEL	38749293	38797446		-11567	3.76321e-22		48	41	DEL	3.76321e-22
9-95	9	41650799	41670958	NONE	DEL	41650799	41670958		-20159	0		48	0	DEL	0
9-96	9	41745107	41750303	NONE	INS	41750303	41750303		21281	0		53	0	INS	0
9-97	9	42028709	42047634	NONE	DEL	42028709	42047634		-12469	2.86567e-22		57	35	DEL	2.86567e-22
9-98	9	43749340	43763153	NONE	DEL	43749340	43763153		-4012	2.86567e-22		47	29	DEL	2.86567e-22
9-99	9	43999659	44011193	OTHER	DEL	43977038	44011193		-8093	3.63642e-22		43	29	DEL	3.63642e-22
9-100	9	44080790	44080790	EC	NONE			44080790	0		1.48175e-35	52	43	EC	1.48175e-35
9-101	9	44212711	44316025	OTHER	NONE	44212711	44316025		0					OTHER		insertion
9-102	9	44467240	44472341	NONE	DEL	44467240	44472341		-5101	0		57	0	DEL	0
9-103	9	44684058	44736352	OTHER	DEL	44684058	44736352		-8072	3.75643e-22		42	33	DEL	3.75643e-22
9-104	9	45014242	45108670	NONE	DEL	45014242	45108670		-73113	2.86567e-22		58	38	DEL	2.86567e-22
9-105	9	45374663	45415453	OTHER	NONE	45374663	45430624		0					OTHER
9-106	9	45430624	45446883	NONE	INS	45430624	45446883		9810	0		53	0	INS	0
9-107	9	45582476	45582476	EC	NONE			45582476	0		1.15404e-38	61	53	EC	1.15404e-38
9-108	9	45664712	45664712	EC	NONE			45664712	0		3.50608e-32	53	48	EC	3.50608e-32
9-109	9	47025166	47050706	NONE	DEL	47025166	47050706		-25540	0		50	0	DEL	0
9-110	9	47099394	47172521	OTHER	INS	47099394	47172521		50174	3.75188e-22		37	30	INS	3.75188e-22
9-111	9	47197232	47234738	NONE	DEL	47197232	47234738		-5686	0		50	0	DEL	0
9-112	9	47402120	47436915	OTHER	NONE	47402120	47436915		0					OTHER
9-113	9	47600163	47600163	EC	NONE			47600163	0		8.91035e-27	48	40	EC	8.91035e-27
9-114	9	49458908	49479952	NONE	DEL	49470863	49479952		-9089	0		50	0	DEL	0
9-115	9	49816789	49911151	NONE	DEL	49816789	49852436		-27606	3.76997e-22		31	16	DEL	3.76997e-22
9-116	9	49985767	50019418	NONE	DEL	49985767	50019418		-20547	3.75295e-22		49	36	DEL	3.75295e-22
9-117	9	50042054	50069635	OTHER	DEL	50042054	50069635		-12418	3.55511e-22		54	30	DEL	3.55511e-22
9-118	9	50126280	50126280	EC	NONE			50126280	0		1.87869e-43	64	55	EC	1.87869e-43
9-119	9	51093382	51093382	EC	NONE			51093382	0		7.02377e-62	65	52	EC	7.02377e-62
9-120	9	51109434	51109434	MC	NONE			51109434	0		8.2533e-34	60	1	MC	8.2533e-34
9-121	9	51557963	51557963	MC	NONE			51557963	0		1.65162e-22	48	3	MC	1.65162e-22
9-122	9	51843706	51843706	EC	NONE			51843706	0		3.7716e-18	41	26	EC	3.7716e-18	hap
9-123	9	52233688	52367179	NONE	DEL	52233688	52252595		-52527	0		29	0	DEL	0
9-124	9	52450182	52450182	EC	NONE			52450182	0		9.01349e-33	44	38	EC	9.01349e-33
9-125	9	52569045	52578563	NONE	DEL	52569045	52578563		-9518	0		38	0	DEL	0
9-126	9	53538013	53604383	OTHER	DEL	53477898	53604383		-50287	3.54375e-22		44	31	DEL	3.54375e-22
9-127	9	53612246	53629809	NONE	DEL	53612246	53629809		-4142	2.86567e-22		51	31	DEL	2.86567e-22
9-128	9	54149265	54170615	NONE	INS	54131973	54149265		5170	2.86567e-22		43	27	INS	2.86567e-22
9-129	9	54436192	54455262	NONE	DEL	54436192	54455262		-6852	2.86567e-22		50	19	DEL	2.86567e-22
9-130	9	54738381	54806974	OTHER	DEL	54738381	54806974		-23219	3.61544e-22		44	31	DEL	3.61544e-22
9-131	9	55108316	55180241	OTHER	DEL	55108316	55180241		-4663	2.90151e-05		35	28	DEL	2.90151e-05
9-132	9	55351093	55380889	MC	DEL	55351093	55380889		-5740	2.86567e-22		43	24	DEL	2.86567e-22
9-133	9	55568229	55568229	EC	NONE			55568229	0		5.97589e-10	39	15	EC	5.97589e-10	hap
9-134	9	56024611	56049559	OTHER	NONE	56024611	56049559		0					OTHER
9-135	9	56175126	56175126	MC	NONE			56175126	0		2.22665e-10	38	5	MC	2.22665e-10
9-136	9	56277202	56310809	NONE	DEL	56277202	56310809		-4057	2.503e-14		42	28	DEL	2.503e-14
9-137	9	56637468	56755787	OTHER	DEL	56637468	56755787		-21994	3.73566e-22		43	28	DEL	3.73566e-22
9-138	9	58643874	58643874	EC	NONE			58643874	0		2.08001e-18	59	35	EC	2.08001e-18	hap
9-139	9	61240271	61240271	EC	NONE			61240271	0		5.972e-14	50	28	EC	5.972e-14	hap
9-140	9	61646323	61709261	NONE	DEL	61646323	61709261		-62938	0		45	0	DEL	0
9-141	9	61800212	61821331	NONE	INS	61821331	61821331		62631	0		40	0	INS	0
9-142	9	62715899	62715899	MC	NONE			62715899	0		2.32471e-20	38	0	MC	2.32471e-20
9-143	9	63582296	63597770	NONE	DEL	63582296	63597770		-8310	2.86567e-22		49	36	DEL	2.86567e-22
9-144	9	63872229	63872229	MC	NONE			63872229	0		1.82895e-25	54	3	MC	1.82895e-25
9-145	9	63913426	63913426	EC	NONE			63913426	0		1.84359e-33	53	44	EC	1.84359e-33
9-146	9	64543962	64543962	EC	NONE			64543962	0		5.56823e-17	52	38	EC	5.56823e-17
9-147	9	64841889	64875887	OTHER	INS	64841889	64875887		-7662	2.503e-14		42	28	INS	2.503e-14
9-148	9	64905664	64913706	NONE	DEL	64905664	64913706		-8042	2.503e-14		42	28	DEL	2.503e-14
9-149	9	64987543	64987543	MC	NONE			64987543	0		4.317e-17	52	8	MC	4.317e-17	hap
9-150	9	65021764	65021764	EC	NONE			65021764	0		2.80071e-19	53	35	EC	2.80071e-19	hap
9-151	9	65081052	65097543	NONE	DEL	65081052	65097543		-5711	2.86567e-22		53	40	DEL	2.86567e-22
9-152	9	65369457	65419497	OTHER	NONE	65369457	65419497		0					OTHER		contain translocation
9-153	9	65860512	65876116	NONE	DEL	65845898	65866925		-6245	2.86567e-22		47	29	DEL	2.86567e-22
9-154	9	65951121	65966443	NONE	DEL	65951121	65966443		-15322	2.86567e-22		46	33	DEL	2.86567e-22
9-155	9	66149513	66165196	NONE	DEL	66149513	66165196		-4995	2.86567e-22		63	44	DEL	2.86567e-22
9-156	9	66474379	66487980	NONE	DEL	66474379	66487980		-5266	2.86567e-22		67	47	DEL	2.86567e-22
9-157	9	66960085	67021929	NONE	DEL	66960085	67021929		-13845	3.52192e-22		29	23	DEL	3.52192e-22
9-158	9	67403719	67452831	OTHER	NONE	67403719	67452831		0					OTHER
9-159	9	68034448	68091780	EC	NONE		68034448	68091780	0		2.80071e-19	53	35	EC	2.80071e-19
9-160	9	68370336	68370336	MC	NONE			68370336	0		7.14597e-34	58	0	MC	7.14597e-34
9-161	9	68432375	68444406	NONE	DEL	68432375	68444406		-4349	2.86567e-22		55	38	DEL	2.86567e-22
9-162	9	69441111	69448266	NONE	DEL	69441111	69448266		-4073	2.86567e-22		53	29	DEL	2.86567e-22
9-163	9	70067447	70067447	EC	NONE			70067447	0		5.96799e-28	44	38	EC	5.96799e-28
9-164	9	70511772	70511772	MC	NONE			70511772	0		4.21155e-21	38	1	MC	4.21155e-21
9-165	9	70559895	70621344	OTHER	DEL	70559895	70621344		-6926	1.13407e-12		32	25	DEL	1.13407e-12
9-166	9	71347439	71419631	NONE	DEL	71347439	71419631		-19562	3.51145e-22		42	26	DEL	3.51145e-22
9-167	9	71456936	71493083	NONE	INS	71456936	71493083		13396	3.64229e-22		45	35	INS	3.64229e-22
9-168	9	72043586	72065597	NONE	DEL	72043586	72065597		-9984	2.86567e-22		49	34	DEL	2.86567e-22
9-169	9	73292224	73292224	EC	NONE			73292224	0		7.09732e-48	72	58	EC	7.09732e-48
9-170	9	73838397	73838397	EC	NONE			73838397	0		5.80238e-36	58	49	EC	5.80238e-36
9-171	9	74590174	74590174	EC	NONE			74590174	0		4.65421e-23	38	27	EC	4.65421e-23	hap
9-172	9	76115577	76135813	NONE	DEL	76115577	76135813		-4631	2.86567e-22		55	38	DEL	2.86567e-22
9-173	9	76454072	76454072	MC	NONE			76454072	0		5.82799e-17	37	0	MC	5.82799e-17
9-174	9	77902896	77914539	NONE	INS	77914539	77914539		6042	0		57	0	INS	0
9-175	9	78361040	78361040	MC	NONE			78361040	0		5.82799e-17	37	0	MC	5.82799e-17
9-176	9	79005506	79045960	MC	DEL	79005506	79045960		-4619	2.26402e-18		46	39	DEL	2.26402e-18
9-177	9	79734520	79777459	NONE	DEL	79734520	79777459		-42939	0		56	0	DEL	0
9-178	9	80323994	80323994	MC	NONE			80323994	0		5.29373e-25	57	1	MC	5.29373e-25
9-179	9	82229197	82237267	NONE	INS	82229197	82237267		6580	3.74382e-22		55	45	INS	3.74382e-22
9-180	9	82559353	82559353	MC	NONE			82559353	0		5.06088e-08	40	9	MC	5.06088e-08	hap
9-181	9	82644953	82689173	NONE	DEL	82644953	82689173		-44220	0		40	0	DEL	0
9-182	9	85775361	85802624	OTHER	INS	85775361	85802624		66343	3.74382e-22		55	45	INS	3.74382e-22
9-183	9	85841640	85871922	NONE	DEL	85841640	85871922		-30282	0		55	0	DEL	0
9-184	9	85933334	85981262	NONE	DEL	85933334	85981262		-41873	3.73121e-22		40	23	DEL	3.73121e-22
9-185	9	86324092	86340405	NONE	DEL	86324092	86340405		-7933	3.73121e-22		40	23	DEL	3.73121e-22
9-186	9	86790580	86790580	EC	NONE			86790580	0		1.03873e-11	47	25	EC	1.03873e-11	hap
9-187	9	87146437	87152292	NONE	DEL	87146437	87152292		-5855	3.73121e-22		40	23	DEL	3.73121e-22
9-188	9	87507121	87561790	OTHER	INS	87507121	87599150		2872	0.0202162		51	39	INS	0.0202162	inversion?
9-189	9	88580658	88692494	OTHER	DEL	88580658	88692494		-46617	3.60711e-22		31	18	DEL	3.60711e-22
9-190	9	88772173	88811680	NONE	DEL	88772173	88811680		-5666	2.86567e-22		44	34	DEL	2.86567e-22
9-191	9	88919382	89063277	OTHER	NONE	88919382	89063277		0					OTHER
9-192	9	89430823	89484167	OTHER	NONE	89430823	89484167		0					OTHER
9-193	9	89542568	89542568	NONE	DEL	89542568	89542568		-6069	2.86567e-22		44	34	DEL	2.86567e-22
9-194	9	89729267	89729267	EC	NONE			89729267	0		2.73672e-14	42	20	EC	2.73672e-14	hap
9-195	9	90112575	90112575	EC	NONE			90112575	0		9.20682e-07	33	17	EC	9.20682e-07	hap
9-196	9	90473078	90508100	NONE	DEL	90473078	90508100		-8007	2.86567e-22		47	29	DEL	2.86567e-22
9-197	9	90631113	90631113	EC	NONE			90631113	0		2.3065e-53	52	47	EC	2.3065e-53
9-198	9	90719001	90758917	NONE	DEL	90719001	90758917		-10064	2.86567e-22		55	41	DEL	2.86567e-22
9-199	9	90795712	90795712	EC	NONE			90795712	0		7.03372e-23	58	30	EC	7.03372e-23	hap
9-200	9	91180935	91334266	NONE	DEL	91180935	91334266		-153331	0		39	0	DEL	0
9-201	9	91442646	91442646	EC	NONE			91442646	0		6.85396e-14	39	27	EC	6.85396e-14
9-202	9	91671596	91688766	NONE	DEL	91671596	91688766		-17170	0		45	0	DEL	0
9-203	9	92181378	92181378	EC	NONE			92181378	0		3.04135e-21	59	35	EC	3.04135e-21	hap
9-204	9	92608890	92638382	NONE	DEL	92608890	92638382		-29492	0		48	0	DEL	0
9-205	9	93596321	93612879	NONE	DEL	93596321	93612879		-16558	0		42	0	DEL	0
9-206	9	93625492	93668922	NONE	DEL	93625492	93668922		-10570	0		42	0	DEL	0
9-207	9	94299716	94326068	NONE	DEL	94299716	94326068		-26352	0		51	0	DEL	0
9-208	9	95703818	95720774	NONE	DEL	95703818	95720774		-5064	2.86567e-22		39	23	DEL	2.86567e-22
9-209	9	96968188	96977172	NONE	DEL	96968188	96977172		-8984	0		31	0	DEL	0
9-210	9	97292915	97338207	OTHER	INS	97292915	97292915		24732	0		46	0	INS	0
9-211	9	97310939	97338207	NONE	DEL	97310939	97338207		-27268	0		46	0	DEL	0
9-212	9	97393318	97393318	EC	NONE			97393318	0		1.02486e-30	46	37	EC	1.02486e-30
9-213	9	98076548	98105090	NONE	DEL	98076548	98105090		-7855	2.86567e-22		46	32	DEL	2.86567e-22
9-214	9	98517244	98517244	MC	NONE			98517244	0		2.36253e-24	42	0	MC	2.36253e-24
9-215	9	98604168	98604168	MC	NONE			98604168	0		2.31274e-28	48	0	MC	2.31274e-28
9-216	9	100265396	100358402	OTHER	DEL	100242031	100358402		-40627	3.42486e-22		45	34	DEL	3.42486e-22
9-217	9	100624554	100641682	NONE	DEL	100624554	100641682		-4572	2.86567e-22		60	41	DEL	2.86567e-22
9-218	9	100793656	100867905	OTHER	INS	100793656	100867905		3829	0.00270421		44	24	INS	0.00270421
9-219	9	101674521	101687585	NONE	DEL	101674521	101687585		-6162	2.86567e-22		47	33	DEL	2.86567e-22
9-220	9	102231448	102258439	OTHER	NONE	102231448	102258439		0					OTHER
9-221	9	102354636	102427473	OTHER	NONE	102354636	102427473		0					OTHER
9-222	9	102670878	102705216	NONE	DEL	102636045	102689130		-5298	6.12166e-14		53	36	DEL	6.12166e-14
9-223	9	102730212	102827022	OTHER	NONE	102730212	102827022		0					OTHER		translocation
9-224	9	103137809	103137809	MC	NONE			103137809	0		9.4392e-29	49	0	MC	9.4392e-29
9-225	9	103261248	103286085	NONE	INS	103271376	103286085		11159	3.77357e-22		40	21	INS	3.77357e-22
9-226	9	103327536	103360965	NONE	DEL	103327536	103364032		-21442	3.44838e-22		55	38	DEL	3.44838e-22
9-227	9	104016908	104058544	NONE	DEL	104016908	104058544		-26874	2.86567e-22		51	31	DEL	2.86567e-22
9-228	9	104203017	104203017	MC	NONE			104203017	0		3.40876e-25	44	1	MC	3.40876e-25
9-229	9	104363255	104387222	OTHER	INS	104342554	104387222		13660	3.50469e-22		54	36	INS	3.50469e-22
9-230	9	104397315	104423686	OTHER	NONE	104397315	104423686		0					OTHER
9-231	9	104620932	104644882	OTHER	INS	104620932	104644882		3386	6.50215e-20		64	32	INS	6.50215e-20
9-232	9	104696200	104719675	NONE	INS	104696200	104719675		5637	2.86567e-22		57	37	INS	2.86567e-22
9-233	9	104741079	104763873	OTHER	NONE	104741079	104763873		0					OTHER
9-234	9	104869823	104869823	MC	NONE			104869823	0		6.37549e-35	67	2	MC	6.37549e-35
9-235	9	105438358	105457569	OTHER	DEL	105438358	105457569		-4462	2.86567e-22		51	31	DEL	2.86567e-22
10-1	10	601535	601535	MC	NONE			601535	0		2.38523e-24	44	1	MC	2.38523e-24
10-2	10	757257	757257	EC	NONE			757257	0		8.45915e-24	51	47	EC	8.45915e-24
10-3	10	1509179	1523860	NONE	INS	1509179	1509179		4543	0		69	0	INS	0
10-4	10	2052908	2052908	EC	NONE			2052908	0		3.2081e-22	45	37	EC	3.2081e-22	hap
[truncated: 2,754 more rows]
[truncated: 1 more columns]
