# Supplementary material for: A clone-free, single molecule map of the domestic cow (Bos taurus) genome
Source: BMC Genomics. 2015 Aug 28;16(1):644. doi: 10.1186/s12864-015-1823-7 (PMC4551733; doi:10.1186/s12864-015-1823-7)
Supplement: Additional file 4: Table S2. — Tabulation of discordances between BtOM1.0 and Btau4.6. (XLSX 625 kb) [file 12864_2015_1823_MOESM4_ESM.xlsx]

## Sheet: Btau4.6_chrs52214r
#label	chromosome	start	end	cutClassification	sizeClassification	startLocation	endLocation	cutLocation	lengthChange	lengthPValue	cutPValue	opticalMapSpan	opticalMapAlign	variationtype	pvalue	comment
1-1	1	496061	587674	OTHER	INS	498254	587674		267701	3.84332e-22		8	4	INS	3.84332e-22	misassembly
1-2	1	1622462	1647743	OTHER	NONE	1622462	1647743		0					OTHER		misassembly
1-3	1	2910192	3054898	OTHER	NONE	2910192	3054898		0					OTHER		misassembly
1-4	1	3788694	3808491	NONE	INS	3793635	3793635		51327	0		44	0	INS	0
1-5	1	3878418	4064563	OTHER	NONE	3878418	4064563		0					OTHER		misassembly
1-6	1	4174200	4174200	EC	NONE			4174200	0		2.05647e-14	43	24	EC	2.05647e-14	haplotype
1-7	1	4314902	4520615	OTHER	NONE	4314902	4520615		0					OTHER		misassembly
1-8	1	4653211	4664024	NONE	DEL	4653211	4664024		-4330	1.03896e-22		53	32	DEL	1.03896e-22
1-9	1	5450295	5450295	MC	NONE			5450295	0		5.10402e-15	38	2	MC	5.10402e-15
1-10	1	5583840	5621241	NONE	DEL	5583840	5621241		-6641	1.03896e-22		46	36	DEL	1.03896e-22
1-11	1	5797808	5797808	EC	NONE			5797808	0		1.83351e-43	61	51	EC	1.83351e-43
1-12	1	5995430	6159475	NONE	DEL	5995430	6159475		-101967	0		64	0	DEL	0
1-13	1	6564638	6589248	NONE	DEL	6564638	6589248		-18381	1.03896e-22		65	40	DEL	1.03896e-22
1-14	1	7000006	7000006	EC	NONE			7000006	0		3.5736e-20	45	34	EC	3.5736e-20
1-15	1	7455202	7493192	NONE	DEL	7455202	7493192		-5094	3.84332e-22		66	49	DEL	3.84332e-22
1-16	1	7935263	7943859	NONE	DEL	7935263	7943859		-8596	0		55	0	DEL	0
1-17	1	8354075	8354772	NONE	INS	8354075	8354772		7109	3.84332e-22		64	48	INS	3.84332e-22
1-18	1	8733222	8828939	NONE	DEL	8733222	8828939		-80581	3.84332e-22		49	29	DEL	3.84332e-22
1-19	1	9419754	9442357	NONE	INS	9419754	9442357		5722	1.03896e-22		46	34	INS	1.03896e-22
1-20	1	9841784	9937709	OTHER	NONE	9844825	9937709		0					OTHER		misassembly
1-21	1	10309912	10334799	OTHER	NONE	10309912	10334799		0					OTHER		misassembly
1-22	1	10413380	10638274	OTHER	NONE	10413380	10638274		0					OTHER		misassembly
1-23	1	10785292	10850534	NONE	DEL	10785292	10850534		-57909	1.03896e-22		65	40	DEL	1.03896e-22
1-24	1	11196300	11196300	MC	NONE			11196300	0		2.33035e-21	60	4	MC	2.33035e-21
1-25	1	12078179	12282784	NONE	DEL	12078179	12282784		-151449	3.84332e-22		47	32	DEL	3.84332e-22
1-26	1	12384512	12689864	OTHER	NONE	12384512	12689864		0					OTHER		misassembly
1-27	1	13207570	13218485	NONE	DEL	13207570	13218485		-10915	0		44	0	DEL	0
1-28	1	13262322	13262322	MC	NONE			13262322	0		1.47301e-27	52	1	MC	1.47301e-27
1-29	1	13680229	13707278	NONE	DEL	13680229	13707278		-4090	1.45051e-19		45	27	DEL	1.45051e-19
1-30	1	13722927	13727270	NONE	DEL	13722927	13727270		-4343	0		47	0	DEL	0
1-31	1	13992162	14183283	NONE	DEL	14064009	14183283		-112372	3.84332e-22		37	24	DEL	3.84332e-22
1-32	1	14338490	14414212	NONE	DEL	14338490	14414212		-31564	1.03896e-22		40	30	DEL	1.03896e-22
1-33	1	14549042	14697585	OTHER	NONE	14549042	14697585		0					OTHER		misassembly
1-34	1	14760717	14801313	OTHER	INS	14760717	14801313		48647	3.84332e-22		47	34	INS	3.84332e-22
1-35	1	15191017	15443537	OTHER	NONE	15191017	15443537		0					OTHER		misassembly
1-36	1	15549441	15657027	OTHER	DEL	15549441	15657027		-51939	3.84332e-22		44	39	DEL	3.84332e-22	misassembly
1-37	1	15755741	15786228	OTHER	NONE	15755741	15786228		0					OTHER		misassembly
1-38	1	15813610	15826688	NONE	DEL	15813610	15826688		-13078	0		54	0	DEL	0
1-39	1	16346871	16455155	OTHER	INS	16346871	16455155		244527	3.84332e-22		7	6	INS	3.84332e-22
1-40	1	16555298	16596938	NONE	DEL	16555298	16596938		-33457	3.84332e-22		56	40	DEL	3.84332e-22
1-41	1	16728446	16762219	NONE	INS	16728446	16762219		9258	1.03896e-22		45	35	INS	1.03896e-22
1-42	1	16873253	16898566	NONE	DEL	16873253	16898566		-25313	0		54	0	DEL	0
1-43	1	16954628	16954628	NONE	INS	16954628	16954628		55071	0		52	0	INS	0
1-44	1	17130221	17225610	NONE	DEL	17130221	17225610		-26902	1.03896e-22		45	31	DEL	1.03896e-22
1-45	1	17373061	17558308	OTHER	DEL	17373061	17558308		-12078	3.84332e-22		53	37	DEL	3.84332e-22
1-46	1	17662259	17677582	NONE	INS	17662259	17677582		23313	0		75	0	INS	0
1-47	1	17801435	17948867	OTHER	NONE	17801435	17948867		0					OTHER		misassembly
1-48	1	18070518	18171154	NONE	DEL	18070518	18171154		-78060	1.03896e-22		44	31	DEL	1.03896e-22
1-49	1	18420759	18420759	MC	NONE			18420759	0		7.53655e-12	39	6	MC	7.53655e-12
1-50	1	19020662	19049759	NONE	DEL	19020662	19049759		-10254	1.03896e-22		71	57	DEL	1.03896e-22
1-51	1	19237864	19237864	EC	NONE			19237864	0		1.005e-39	61	49	EC	1.005e-39
1-52	1	20409449	20457059	NONE	DEL	20409449	20457059		-10138	1.03896e-22		53	41	DEL	1.03896e-22
1-53	1	20705666	20738684	NONE	DEL	20705666	20738684		-16615	3.84332e-22		44	33	DEL	3.84332e-22
1-54	1	21071255	21132271	NONE	DEL	21071255	21132271		-32162	1.03896e-22		49	33	DEL	1.03896e-22
1-55	1	22156889	22196776	OTHER	NONE	22156889	22196776		0					OTHER		inversion
1-56	1	22320553	22320553	EC	NONE			22320553	0		2.66482e-13	40	19	EC	2.66482e-13	haplotype
1-57	1	22737938	22807505	NONE	DEL	22737938	22807505		-69567	0		56	0	DEL	0
1-58	1	22887814	22887814	EC	NONE			22887814	0		2.19498e-08	57	23	EC	2.19498e-08	haplotype
1-59	1	23491316	23491316	MC	NONE			23491316	0		3.19044e-39	67	1	MC	3.19044e-39
1-60	1	23552322	23607450	NONE	DEL	23552322	23607450		-55128	0		60	0	DEL	0
1-61	1	23666130	23666130	EC	NONE			23666130	0		1.08374e-21	63	38	EC	1.08374e-21	haplotype
1-62	1	23848694	25335256	OTHER	NONE	23848694	25335256		0					OTHER		misassembly/inverted
1-63	1	25415151	25415151	EC	NONE			25415151	0		2.54155e-14	51	31	EC	2.54155e-14	haplotype
1-64	1	25658424	25658424	EC	NONE			25658424	0		2.01946e-11	49	26	EC	2.01946e-11	haplotype
1-65	1	25920313	25954313	NONE	DEL	25920313	25954313		-34000	0		41	0	DEL	0
1-66	1	26178460	26224328	NONE	DEL	26178460	26224328		-26167	1.03896e-22		48	34	DEL	1.03896e-22
1-67	1	26321442	26409631	NONE	DEL	26321442	26409631		-30747	3.84332e-22		46	33	DEL	3.84332e-22
1-68	1	26858448	26896966	NONE	DEL	26858448	26896966		-9383	1.03896e-22		61	44	DEL	1.03896e-22
1-69	1	27167714	27191099	NONE	DEL	27167714	27191099		-4738	1.03896e-22		35	30	DEL	1.03896e-22
1-70	1	27294323	27389640	OTHER	NONE	27294323	27389640		0					OTHER		misassembly
1-71	1	27529771	27571876	NONE	DEL	27529771	27571876		-29756	3.84332e-22		47	35	DEL	3.84332e-22
1-72	1	27654153	27745879	NONE	DEL	27654153	27745879		-91726	0		52	0	DEL	0
1-73	1	28108262	28227020	NONE	DEL	28108262	28227020		-118758	0		61	0	DEL	0
1-74	1	28339170	28428300	NONE	DEL	28339170	28428300		-89130	0		61	0	DEL	0
1-75	1	28678164	28720446	NONE	DEL	28678164	28720446		-10334	1.03896e-22		54	40	DEL	1.03896e-22
1-76	1	28803387	28914561	OTHER	INS	28803387	28914561		52000	3.84332e-22		23	20	INS	3.84332e-22	misassembly
1-77	1	29426760	29451880	NONE	INS	29426760	29451880		7694	1.03896e-22		44	35	INS	1.03896e-22
1-78	1	29517942	29517942	EC	NONE			29517942	0		7.54531e-12	20	18	EC	7.54531e-12
1-79	1	30073127	30136361	OTHER	NONE	30073127	30136361		0					OTHER		misassembly
1-80	1	30204070	30481359	OTHER	NONE	30204070	30481359		0					OTHER		misassembly
1-81	1	30561496	30561496	EC	NONE			30561496	0		3.13804e-10	42	22	EC	3.13804e-10	haplotype
1-82	1	30799890	30900819	NONE	INS	30799890	30900819		450700	3.84332e-22		23	20	INS	3.84332e-22
1-83	1	31244214	31244214	EC	NONE			31244214	0		7.27579e-33	37	30	EC	7.27579e-33
1-84	1	31327193	31737622	OTHER	NONE	31327193	31737622		0					OTHER		misassembly
1-85	1	31781298	31803098	NONE	INS	31781298	31803098		4632	1.03896e-22		43	32	INS	1.03896e-22
1-86	1	32042366	32133448	OTHER	NONE	32042366	32133448		0					OTHER		misassembly
1-87	1	32193157	32193157	EC	NONE			32193157	0		5.20758e-10	44	31	EC	5.20758e-10	haplotype
1-88	1	32278615	32278615	MC	NONE			32278615	0		7.68014e-08	41	12	MC	7.68014e-08
1-89	1	32365502	32399981	NONE	DEL	32365502	32399981		-7584	1.03896e-22		45	38	DEL	1.03896e-22
1-90	1	32541129	32541129	MC	NONE			32541129	0		3.49557e-15	42	2	MC	3.49557e-15
1-91	1	32741201	32775190	NONE	DEL	32741201	32775190		-33989	0		37	0	DEL	0
1-92	1	33137643	33159643	NONE	INS	33137643	33159643		20939	3.83255e-22		48	35	INS	3.83255e-22
1-93	1	33255080	33409568	NONE	DEL	33255080	33409568		-154488	0		49	0	DEL	0
1-94	1	33515938	33515938	EC	NONE			33515938	0		2.6816e-37	64	56	EC	2.6816e-37
1-95	1	33911350	33942574	NONE	DEL	33911350	33942574		-7312	1.03896e-22		46	31	DEL	1.03896e-22
1-96	1	34057047	34104792	NONE	DEL	34057047	34104792		-30387	1.03896e-22		46	28	DEL	1.03896e-22
1-97	1	34667914	34711440	NONE	DEL	34667914	34711440		-43526	0		46	0	DEL	0
1-98	1	34739697	34739697	EC	NONE			34739697	0		2.41749e-31	48	43	EC	2.41749e-31
1-99	1	34780119	34801169	OTHER	NONE	34780119	34801169		0					OTHER		misassembly
1-100	1	35027396	35059014	NONE	DEL	35027396	35059014		-4866	3.11823e-21		32	27	DEL	3.11823e-21
1-101	1	35695476	35710855	NONE	DEL	35695476	35710855		-7141	1.03896e-22		73	44	DEL	1.03896e-22
1-102	1	35802532	35904284	OTHER	NONE	35802532	35904284		0					OTHER		misassembly
1-103	1	36226720	36242968	NONE	DEL	36226720	36242968		-5130	1.03896e-22		58	39	DEL	1.03896e-22
1-104	1	36390340	36432547	NONE	DEL	36390340	36432547		-42207	0		62	0	DEL	0
1-105	1	36460787	36460787	EC	NONE			36460787	0		9.89707e-49	67	60	EC	9.89707e-49
1-106	1	36633359	36665785	NONE	DEL	36633359	36665785		-15857	1.03896e-22		66	52	DEL	1.03896e-22
1-107	1	36703179	36703179	EC	NONE			36703179	0		1.22328e-12	61	33	EC	1.22328e-12	haplotype
1-108	1	36749702	36749702	MC	NONE			36749702	0		5.11575e-26	57	2	MC	5.11575e-26
1-109	1	36939327	37000067	NONE	DEL	36939327	37000067		-19342	3.75244e-22		50	43	DEL	3.75244e-22
1-110	1	37322224	37322224	EC	NONE			37322224	0		1.85441e-34	55	42	EC	1.85441e-34
1-111	1	38023139	38063204	NONE	DEL	38023139	38063204		-25659	3.78808e-22		61	49	DEL	3.78808e-22
1-112	1	38141010	38213001	NONE	DEL	38141010	38213001		-71991	0		60	0	DEL	0
1-113	1	38264587	38272411	NONE	INS	38264587	38272411		4516	1.03896e-22		56	37	INS	1.03896e-22
1-114	1	38765461	38812409	NONE	INS	38800784	38800784		72642	0		58	0	INS	0
1-115	1	38885849	39171848	NONE	DEL	38885849	39171848		-263945	3.78808e-22		67	49	DEL	3.78808e-22
1-116	1	39224859	39253595	NONE	INS	39224859	39253595		56596	0		50	0	INS	0
1-117	1	39450432	39469607	NONE	DEL	39450432	39469607		-5743	1.03896e-22		41	32	DEL	1.03896e-22
1-118	1	39635579	39692799	OTHER	NONE	39635579	39692799		0					OTHER		misassembly
1-119	1	39781407	39817074	NONE	DEL	39781407	39817074		-7414	1.03896e-22		47	39	DEL	1.03896e-22
1-120	1	39949993	39949993	MC	NONE			39949993	0		2.35331e-31	59	2	MC	2.35331e-31
1-121	1	40712480	40864090	NONE	DEL	40712480	40864090		-59145	1.03896e-22		43	34	DEL	1.03896e-22
1-122	1	41011064	41047338	NONE	DEL	41011064	41047338		-5584	1.03896e-22		47	32	DEL	1.03896e-22
1-123	1	41699074	41756843	NONE	DEL	41699074	41756843		-39593	1.03896e-22		39	27	DEL	1.03896e-22
1-124	1	41802276	41818687	NONE	INS	41802276	41818687		5251	1.03896e-22		35	23	INS	1.03896e-22
1-125	1	41906873	42209573	OTHER	NONE	41906873	42209573		0					OTHER		misassembly
1-126	1	43001943	43001943	EC	NONE			43001943	0		1.37612e-15	53	34	EC	1.37612e-15
1-127	1	43083846	43087908	NONE	DEL	43083846	43087908		-4062	0		55	0	DEL	0
1-128	1	43283305	43315249	NONE	DEL	43283305	43315249		-13517	1.03896e-22		43	31	DEL	1.03896e-22
1-129	1	43496069	43556888	OTHER	NONE	43496069	43556888		0					OTHER		misassembly
1-130	1	43717557	43717557	EC	NONE			43717557	0		7.91831e-42	63	52	EC	7.91831e-42
1-131	1	43925027	43961129	NONE	DEL	43925027	43961129		-19275	3.78808e-22		51	30	DEL	3.78808e-22
1-132	1	44125396	44142867	NONE	DEL	44125396	44142867		-7101	1.03896e-22		50	32	DEL	1.03896e-22
1-133	1	44340959	44415268	NONE	DEL	44340959	44415268		-48885	3.84332e-22		35	27	DEL	3.84332e-22
1-134	1	44578513	44600405	OTHER	NONE	44578513	44600405		0					OTHER		misassembly
1-135	1	44761195	44761195	EC	NONE			44761195	0		1.36531e-20	51	46	EC	1.36531e-20
1-136	1	44918953	44936843	NONE	DEL	44918953	44936843		-6378	3.83255e-22		60	36	DEL	3.83255e-22
1-137	1	45474311	45474311	EC	NONE			45474311	0		3.46632e-32	59	49	EC	3.46632e-32
1-138	1	45540773	45578953	NONE	DEL	45540773	45578953		-38180	0		58	0	DEL	0
1-139	1	45765312	45963059	OTHER	NONE	45765312	45963059		0					OTHER		misassembly
1-140	1	46063718	46076927	NONE	DEL	46063718	46076927		-4631	1.03896e-22		65	40	DEL	1.03896e-22
1-141	1	46512267	46512267	EC	NONE			46512267	0		2.61893e-21	53	44	EC	2.61893e-21
1-142	1	46944913	47077446	OTHER	NONE	46944913	47077446		0					OTHER		misassembly
1-143	1	47437734	47477120	OTHER	NONE	47437734	47477120		0					OTHER		misassembly
1-144	1	47558589	47598096	NONE	DEL	47558589	47598096		-8362	1.03896e-22		61	38	DEL	1.03896e-22
1-145	1	47790861	47868260	NONE	DEL	47790861	47868260		-48708	1.03896e-22		43	31	DEL	1.03896e-22
1-146	1	48060437	48060437	EC	NONE			48060437	0		1.648e-13	42	24	EC	1.648e-13	haplotype
1-147	1	48186381	48186381	EC	NONE			48186381	0		5.98101e-10	41	28	EC	5.98101e-10
1-148	1	48542034	48612441	OTHER	DEL	48542034	48612441		-32904	3.84332e-22		63	49	DEL	3.84332e-22	misassembly
1-149	1	48726051	48759251	NONE	INS	48726051	48759251		5401	1.03896e-22		60	41	INS	1.03896e-22
1-150	1	48856076	48856076	EC	NONE			48856076	0		6.31662e-18	60	30	EC	6.31662e-18	haplotype
1-151	1	48949061	49010164	NONE	DEL	48949061	49010164		-14609	1.03896e-22		55	44	DEL	1.03896e-22
1-152	1	49103248	49156522	NONE	DEL	49103248	49156522		-29655	3.84332e-22		59	36	DEL	3.84332e-22
1-153	1	49471689	49471689	MC	NONE			49471689	0		2.33862e-20	53	1	MC	2.33862e-20
1-154	1	49808619	49867076	OTHER	INS	49808619	49867076		151091	3.84332e-22		32	22	INS	3.84332e-22	misassembly
1-155	1	50209419	50214135	NONE	INS	50209419	50214135		48523	3.66191e-22		45	32	INS	3.66191e-22	550kb insertion (merge with next)
1-156	1	50214135	50238523	NONE	INS	50214135	50238523		4641	3.6705e-22		32	26	INS	3.6705e-22	550kb insertion (merge with previous)
1-157	1	51033598	51042922	NONE	DEL	51033598	51042922		-9324	0		54	0	DEL	0
1-158	1	51371448	51371448	EC	NONE			51371448	0		3.4523e-15	42	25	EC	3.4523e-15
1-159	1	51632606	51632606	EC	NONE			51632606	0		6.48899e-09	41	18	EC	6.48899e-09	haplotype
1-160	1	51805617	51972818	OTHER	NONE	51843380	51972818		0					OTHER		misassembly
1-161	1	51998845	52026240	NONE	INS	51998845	52026240		4395	1.03896e-22		51	39	INS	1.03896e-22
1-162	1	52425277	52503233	OTHER	DEL	52425277	52503233		-29718	3.84332e-22		40	26	DEL	3.84332e-22	misassembly
1-163	1	52576928	52592161	NONE	DEL	52576928	52592161		-6731	1.03896e-22		50	33	DEL	1.03896e-22
1-164	1	53115514	53175736	NONE	DEL	53115514	53175736		-60222	0		41	0	DEL	0
1-165	1	53232513	55701230	OTHER	NONE	53232513	55701230		0					OTHER		misassembly/inverted
1-166	1	53528011	53545126	NONE	INS	53528011	53545126		35658	3.84332e-22		43	28	INS	3.84332e-22
1-167	1	53586725	53586725	EC	NONE			53586725	0		2.24723e-09	46	35	EC	2.24723e-09
1-168	1	53603332	53603332	EC	NONE			53603332	0		5.41529e-16	45	41	EC	5.41529e-16
1-169	1	53773415	53794471	NONE	INS	53773415	53794471		6104	1.03896e-22		55	40	INS	1.03896e-22
1-170	1	54280235	54337653	OTHER	NONE	54280235	54337653		0					OTHER		misassembly
1-171	1	54471775	54483942	NONE	INS	54471775	54483942		4459	1.03896e-22		59	41	INS	1.03896e-22
1-172	1	54611872	54624650	NONE	INS	54611872	54624650		4504	3.67166e-22		61	38	INS	3.67166e-22
1-173	1	54669338	54669338	EC	NONE			54669338	0		2.4263e-57	71	56	EC	2.4263e-57
1-174	1	54789664	54789664	EC	NONE			54789664	0		5.10565e-44	76	64	EC	5.10565e-44
1-175	1	54811112	54857104	NONE	INS	54811112	54857104		13990	3.6803e-22		67	40	INS	3.6803e-22
1-176	1	54955975	54955975	NONE	INS	54955975	54955975		7467	0		61	0	INS	0
1-177	1	55108685	55154293	NONE	DEL	55108685	55154293		-9383	1.03896e-22		43	39	DEL	1.03896e-22
1-178	1	55259406	55313653	NONE	DEL	55259406	55313653		-23971	1.03896e-22		43	33	DEL	1.03896e-22
1-179	1	55382836	55389577	NONE	INS	55389577	55389577		17863	0		50	0	INS	0
1-180	1	55448769	55480770	NONE	DEL	55448769	55480770		-17774	3.66377e-22		49	36	DEL	3.66377e-22
1-181	1	55754994	55959135	OTHER	NONE	55754994	55959135		0					OTHER		misassembly
1-182	1	56069679	56069679	MC	NONE			56069679	0		1.12902e-21	47	3	MC	1.12902e-21
1-183	1	56110667	56166612	NONE	DEL	56110667	56166612		-29242	3.66377e-22		48	33	DEL	3.66377e-22
1-184	1	56768444	56768444	EC	NONE			56768444	0		3.72267e-34	54	42	EC	3.72267e-34
1-185	1	57011655	57077467	NONE	DEL	57011655	57077467		-20654	1.03896e-22		58	38	DEL	1.03896e-22
1-186	1	57706364	57840658	OTHER	DEL	57706364	57840658		-63059	3.67166e-22		48	31	DEL	3.67166e-22	inversion/deletion
1-187	1	58269115	58276426	NONE	INS	58269115	58276426		69863	0		50	0	INS	0
1-188	1	58299632	58321488	OTHER	NONE	58299632	58321488		0					OTHER		misassembly
1-189	1	58484838	58612226	NONE	DEL	58484838	58612226		-89863	0		53	0	DEL	0
1-190	1	58895582	58948861	NONE	DEL	58913052	58948861		-35809	0		47	0	DEL	0
1-191	1	59141243	59182265	NONE	INS	59141243	59182265		22289	1.03896e-22		35	25	INS	1.03896e-22
1-192	1	59197681	59226939	NONE	DEL	59197681	59226939		-4452	1.45051e-19		40	26	DEL	1.45051e-19
1-193	1	60132768	60132768	EC	NONE			60132768	0		2.60181e-09	54	34	EC	2.60181e-09	haplotype
1-194	1	60358963	60413039	NONE	DEL	60358963	60413039		-43863	1.03896e-22		52	36	DEL	1.03896e-22
1-195	1	60891783	61019446	NONE	DEL	60891783	61019446		-83339	1.03896e-22		54	37	DEL	1.03896e-22
1-196	1	61074164	61074164	EC	NONE			61074164	0		1.56448e-38	54	47	EC	1.56448e-38
1-197	1	61413015	61452321	OTHER	NONE	61413015	61452321		0					OTHER		inversion
1-198	1	61630343	61703724	NONE	DEL	61630343	61703724		-17737	3.84332e-22		72	55	DEL	3.84332e-22
1-199	1	61744752	61838801	NONE	DEL	61744752	61838801		-75434	1.03896e-22		71	50	DEL	1.03896e-22
1-200	1	61943634	62006127	NONE	DEL	61943634	62006127		-37230	3.80307e-22		60	34	DEL	3.80307e-22
1-201	1	62373391	62416824	NONE	DEL	62373391	62416824		-43433	0		50	0	DEL	0
1-202	1	62483834	62597528	OTHER	NONE	62483834	62597528		0					OTHER		misassembly
1-203	1	62808994	62837227	NONE	INS	62808994	62837227		265720	0		25	0	INS	0
1-204	1	63606502	63634275	NONE	DEL	63606502	63634275		-27773	0		56	0	DEL	0
1-205	1	63715155	63766453	NONE	DEL	63715155	63766453		-19681	3.8406e-22		47	37	DEL	3.8406e-22
1-206	1	64584192	64685545	OTHER	NONE	64584192	64685545		0					OTHER		misassembly
1-207	1	65352479	65352479	EC	NONE			65352479	0		3.17484e-06	31	12	EC	3.17484e-06	haplotype
1-208	1	65990838	66092846	OTHER	NONE	65990838	66092846		0					OTHER		misassembly
1-209	1	66268990	66348611	NONE	DEL	66268990	66348611		-58825	3.65799e-22		56	36	DEL	3.65799e-22
1-210	1	67676325	67707234	NONE	DEL	67676325	67707234		-30909	0		49	0	DEL	0
1-211	1	68383220	68383220	EC	NONE			68383220	0		1.14716e-14	45	23	EC	1.14716e-14
1-212	1	68694352	68709294	NONE	DEL	68694352	68709294		-9639	3.67493e-22		45	32	DEL	3.67493e-22
1-213	1	68961105	69092960	OTHER	NONE	68963398	69092960		0					OTHER		misassembly
1-214	1	69214922	69273389	NONE	DEL	69214922	69273389		-14693	1.03896e-22		48	35	DEL	1.03896e-22
1-215	1	69546961	69620439	NONE	DEL	69546961	69620439		-54722	1.03896e-22		50	32	DEL	1.03896e-22
1-216	1	69690627	69700251	NONE	DEL	69690627	69700251		-9624	0		58	0	DEL	0
1-217	1	70665849	70665849	EC	NONE			70665849	0		2.03953e-41	57	51	EC	2.03953e-41
1-218	1	70836669	70879878	OTHER	NONE	70836669	70879878		0					OTHER		misassembly
1-219	1	71095368	71209984	OTHER	NONE	71095368	71209984		0					OTHER		misassembly
1-220	1	71321690	71321690	EC	NONE			71321690	0		2.83152e-36	55	46	EC	2.83152e-36
1-221	1	71544506	71594773	NONE	INS	71544506	71594773		41343	3.53852e-22		40	30	INS	3.53852e-22
1-222	1	71877657	71877657	EC	NONE			71877657	0		8.63152e-24	48	40	EC	8.63152e-24
1-223	1	71940060	72111443	OTHER	DEL	71940060	72111443		-36309					OTHER		misassembly
1-224	1	72295112	72305531	NONE	INS	72295112	72305531		124056	0		52	0	INS	0
1-225	1	72432006	72591586	OTHER	DEL	72432006	72591586		-36320					OTHER		misassembly
1-226	1	73405586	73410734	NONE	DEL	73405586	73410734		-5148	0		31	0	DEL	0
1-227	1	73513281	73548171	NONE	DEL	73513281	73548171		-29338	3.57058e-22		43	31	DEL	3.57058e-22
1-228	1	73657248	73804412	NONE	DEL	73657248	73804412		-147164	0		42	0	DEL	0
1-229	1	73944916	74144574	OTHER	NONE	73944916	74144574		0					OTHER		misassembly/partially inverted/translocated
1-230	1	74675719	74685046	NONE	DEL	74675719	74685046		-9327	0		48	0	DEL	0
1-231	1	74887562	74922190	NONE	DEL	74887562	74922190		-19250	1.03896e-22		40	27	DEL	1.03896e-22
1-232	1	75030316	75056685	NONE	DEL	75030316	75056685		-6116	1.03896e-22		53	38	DEL	1.03896e-22
1-233	1	75144643	75193180	NONE	DEL	75144643	75193180		-21425	1.03896e-22		66	39	DEL	1.03896e-22
1-234	1	75420259	75536705	NONE	DEL	75420259	75536705		-116446	0		69	0	DEL	0
1-235	1	75657726	75667916	NONE	DEL	75657726	75667916		-4707	1.03896e-22		65	28	DEL	1.03896e-22
1-236	1	76707839	76785698	OTHER	NONE	76707839	76785698		0					OTHER		misassembly
1-237	1	76873176	76933754	NONE	DEL	76873176	76933754		-13895	1.03896e-22		55	35	DEL	1.03896e-22
1-238	1	77089773	77236623	NONE	DEL	77089773	77236623		-65611	3.6113e-22		53	37	DEL	3.6113e-22
1-239	1	78603070	78647766	OTHER	NONE	78603070	78647766		0					OTHER		inversion/misassembly
1-240	1	78865879	78875637	NONE	DEL	78865879	78875637		-9758	0		56	0	DEL	0
1-241	1	79175515	79256012	NONE	DEL	79175515	79256012		-63795	1.03896e-22		54	43	DEL	1.03896e-22
1-242	1	79300664	79407286	OTHER	NONE	79300664	79407286		0					OTHER		misassembly
1-243	1	80385693	80473746	OTHER	DEL	80385693	80473746		-34295	3.84332e-22		55	40	DEL	3.84332e-22
1-244	1	81510952	81529298	NONE	DEL	81510952	81529298		-4983	1.03896e-22		52	26	DEL	1.03896e-22
1-245	1	81809398	81809398	MC	NONE			81809398	0		1.9505e-23	58	4	MC	1.9505e-23
1-246	1	81867068	81867068	MC	NONE			81867068	0		1.35088e-31	56	0	MC	1.35088e-31
1-247	1	82045012	82081368	OTHER	NONE	82045012	82081368		0					OTHER		misassembly
1-248	1	83237948	83237948	EC	NONE			83237948	0		2.50753e-15	61	25	EC	2.50753e-15	haplotype
1-249	1	84209061	84209061	MC	NONE			84209061	0		1.04725e-22	42	2	MC	1.04725e-22
1-250	1	84580027	84712022	OTHER	DEL	84580027	84712022		-63305	3.84332e-22		55	40	DEL	3.84332e-22
1-251	1	85212834	85316198	OTHER	DEL	85212834	85316198		-46588	3.53852e-22		41	26	DEL	3.53852e-22	misassembly
1-252	1	85373917	85373917	EC	NONE			85373917	0		1.73003e-10	45	28	EC	1.73003e-10	haplotype
1-253	1	85898241	85898241	MC	NONE			85898241	0		2.60396e-16	50	3	MC	2.60396e-16
1-254	1	86012583	86012583	EC	NONE			86012583	0		2.2746e-09	60	30	EC	2.2746e-09	haplotype
1-255	1	86196782	86196782	EC	NONE			86196782	0		4.98567e-15	61	29	EC	4.98567e-15	haplotype
1-256	1	86865996	86896865	NONE	INS	86865996	86896865		8714	1.03896e-22		46	40	INS	1.03896e-22
1-257	1	87142164	87142164	MC	NONE			87142164	0		1.22367e-15	38	2	MC	1.22367e-15
1-258	1	87233833	87304502	OTHER	NONE	87233833	87304502		0					OTHER		misassembly
1-259	1	87773812	87773812	EC	NONE			87773812	0		7.22455e-16	38	37	EC	7.22455e-16
1-260	1	88136227	88362103	OTHER	DEL	88136227	88362103		-54025					OTHER		misassembly
1-261	1	88519999	88519999	EC	NONE			88519999	0		1.90378e-12	55	24	EC	1.90378e-12
1-262	1	88781392	88811216	OTHER	NONE	88781392	88811216		0					OTHER		inversion
1-263	1	89073945	89136310	OTHER	NONE	89073945	89136310		0					OTHER		misassembly
1-264	1	89270806	89535241	OTHER	NONE	89510728	89535241		0					OTHER		misassembly
1-265	1	89738094	89793076	NONE	DEL	89738094	89793076		-18777	3.45872e-22		53	39	DEL	3.45872e-22
1-266	1	89843935	89843935	EC	NONE			89843935	0		9.18862e-12	54	24	EC	9.18862e-12	haplotype
1-267	1	90032989	90253827	OTHER	INS	90032989	90253827		127488	3.50405e-22		11	6	INS	3.50405e-22
1-268	1	90687465	90715621	NONE	DEL	90687465	90715621		-4225	1.03896e-22		49	37	DEL	1.03896e-22
1-269	1	90786141	90786141	EC	NONE			90786141	0		7.59742e-11	45	23	EC	7.59742e-11	haplotype
1-270	1	91239508	91239508	EC	NONE			91239508	0		2.17017e-17	52	32	EC	2.17017e-17	haplotype
1-271	1	91368847	91391012	NONE	DEL	91368847	91391012		-5078	1.03896e-22		57	39	DEL	1.03896e-22
1-272	1	91447344	91447344	MC	NONE			91447344	0		8.42095e-33	59	1	MC	8.42095e-33
1-273	1	91480804	91590388	OTHER	NONE	91480804	91590388		0					OTHER		inversion/deletion
1-274	1	91748110	91806732	NONE	DEL	91748110	91806732		-41919	1.03896e-22		58	33	DEL	1.03896e-22
1-275	1	92237109	92271934	NONE	DEL	92237109	92271934		-25416	1.03896e-22		53	36	DEL	1.03896e-22
1-276	1	92423102	92626182	OTHER	DEL	92423102	92626182		-87789	3.84332e-22		18	12	DEL	3.84332e-22
1-277	1	92733526	92781889	OTHER	NONE	92733526	92781889		0					OTHER		missing cuts
1-278	1	93098825	93098825	EC	NONE			93098825	0		2.42498e-18	62	37	EC	2.42498e-18
1-279	1	93140895	93222623	OTHER	NONE	93140895	93222623		0					OTHER		misassembly
1-280	1	93442919	93442919	MC	NONE			93442919	0		7.40862e-20	52	4	MC	7.40862e-20
1-281	1	93505359	93530490	NONE	INS	93505359	93530490		6052	1.03896e-22		44	35	INS	1.03896e-22
1-282	1	93645362	93665382	NONE	DEL	93645362	93665382		-6882	1.03896e-22		41	30	DEL	1.03896e-22
1-283	1	93885538	93885538	NONE	INS	93885538	93885538		19672	0		27	0	INS	0
1-284	1	94661371	94661371	MC	NONE			94661371	0		7.65461e-43	74	0	MC	7.65461e-43
1-285	1	95354487	95393016	NONE	INS	95354487	95393016		61009	3.45981e-22		48	35	INS	3.45981e-22
1-286	1	95632065	95727187	OTHER	NONE	95632065	95727187		0					OTHER		misassembly
1-287	1	95921065	96003245	NONE	DEL	95921065	96003245		-16831	1.03896e-22		50	35	DEL	1.03896e-22
1-288	1	96040820	96040820	EC	NONE			96040820	0		1.16722e-15	51	28	EC	1.16722e-15	haplotype
1-289	1	97219106	97352062	NONE	DEL	97219106	97352062		-132956	0		50	0	DEL	0
1-290	1	97852434	97852434	EC	NONE			97852434	0		3.63171e-31	52	46	EC	3.63171e-31
1-291	1	98156331	98164219	NONE	DEL	98156331	98164219		-7888	0		54	0	DEL	0
1-292	1	98567065	98567065	EC	NONE			98567065	0		3.7713e-39	60	51	EC	3.7713e-39
1-293	1	98677152	98771731	NONE	DEL	98677152	98771731		-85082	3.54391e-22		57	44	DEL	3.54391e-22
1-294	1	98928572	98944802	NONE	DEL	98928572	98944802		-4066	1.03896e-22		41	28	DEL	1.03896e-22
1-295	1	99078304	99113883	NONE	DEL	99078304	99113883		-12530	1.03896e-22		41	29	DEL	1.03896e-22
1-296	1	99337701	99420048	NONE	DEL	99337701	99420048		-41583	3.65799e-22		50	34	DEL	3.65799e-22
1-297	1	100427998	100522766	OTHER	NONE	100427998	100522766		0					OTHER		misassembly
1-298	1	101017468	101017468	EC	NONE			101017468	0		5.66647e-27	84	47	EC	5.66647e-27	haplotype
1-299	1	101306352	101401364	NONE	DEL	101306352	101401364		-76408	1.03896e-22		58	33	DEL	1.03896e-22
1-300	1	101634064	101687040	NONE	DEL	101634064	101687040		-30120	3.76819e-22		44	31	DEL	3.76819e-22
1-301	1	102849905	102864237	NONE	INS	102849905	102864237		5088	1.03896e-22		61	38	INS	1.03896e-22
1-302	1	103334091	103356939	OTHER	NONE	103334091	103356939		0					OTHER		inversion
1-303	1	103478701	103536241	NONE	DEL	103478701	103536241		-57540	0		42	0	DEL	0
1-304	1	103778923	103778923	EC	NONE			103778923	0		1.19993e-27	42	35	EC	1.19993e-27
1-305	1	103896372	103896372	MC	NONE			103896372	0		2.42905e-22	53	3	MC	2.42905e-22
1-306	1	103956410	103956410	EC	NONE			103956410	0		1.93173e-43	60	52	EC	1.93173e-43
1-307	1	104005753	104042673	OTHER	NONE	104005753	104042673		0					OTHER		misassembly
1-308	1	104581745	104581745	EC	NONE			104581745	0		1.49601e-19	55	36	EC	1.49601e-19
1-309	1	104611020	104935056	OTHER	NONE	104611020	104935056		0					OTHER		misassembly
1-310	1	105029864	105075622	NONE	DEL	105029864	105075622		-19637	3.84332e-22		49	31	DEL	3.84332e-22
1-311	1	105276940	105756743	OTHER	INS	105276940	105756743		957007		3.84332e-22		49		INS	3.84332e-22
1-312	1	1.05814e+08	NONE	DEL	1.05814e+08		-135329	0		42	0
1-313	1	106130536	106130536	MC	NONE			106130536	0		5.35662e-25	43	0	MC	5.35662e-25
1-314	1	106448550	106742083	OTHER	NONE	106448550	106742083		0					OTHER		misassembly
1-315	1	107388438	107408131	NONE	DEL	107388438	107408131		-4261	1.03896e-22		43	37	DEL	1.03896e-22
1-316	1	107676029	107721777	OTHER	NONE	107676029	107721777		0					OTHER		misassembly
1-317	1	107776128	107795260	NONE	INS	107776128	107795260		52540	6.38096e-46	63	55		6.38096e-46
1-318	1	107931616	107945497	NONE	DEL	107931616	107945497		-13881	0		17	0	DEL	0
1-319	1	108267030	108288561	NONE	INS	108267030	108288561		17307	1.03896e-22		42	31	INS	1.03896e-22
1-320	1	108644030	108644030	EC	NONE			108644030	0		3.67332e-13	47	24	EC	3.67332e-13
1-321	1	109443766	109560676	OTHER	DEL	109443766	109560676		-55776	3.78808e-22		68	53	DEL	3.78808e-22	misassembly
1-322	1	110157125	110180345	NONE	DEL	110157125	110180345		-5005	1.03896e-22		37	24	DEL	1.03896e-22
1-323	1	110209348	110209348	EC	NONE			110209348	0		5.39287e-22	39	34	EC	5.39287e-22
1-324	1	110276287	110299541	NONE	DEL	110276287	110299541		-23254	0		41	0	DEL	0
1-325	1	110643660	110643660	MC	NONE			110643660	0		2.95183e-24	51	3	MC	2.95183e-24
1-326	1	110705105	110800810	OTHER	DEL	110705105	110800810		-35285					OTHER		misassembly
1-327	1	111012081	111127618	NONE	DEL	111012081	111127618		-65571	1.03896e-22		60	44	DEL	1.03896e-22
1-328	1	111513772	111618851	NONE	DEL	111513772	111618851		-83971	3.83278e-22		6	5	DEL	3.83278e-22
1-329	1	111701125	111972805	OTHER	NONE	111701125	111972805		0					OTHER		misassembly
1-330	1	112541722	112633526	OTHER	NONE	112546106	112633526		0					OTHER		misassembly
1-331	1	112831585	112862865	NONE	DEL	112831585	112862865		-7232	1.03896e-22		47	30	DEL	1.03896e-22
1-332	1	112899451	112963670	OTHER	NONE	112899451	112963670		0					OTHER		misassembly
1-333	1	113032366	113161215	OTHER	NONE	113039569	113161215		0					OTHER		misassembly
1-334	1	113328534	113427494	NONE	DEL	113328534	113427494		-98960	0		38	0	DEL	0
1-335	1	113871816	113913951	NONE	DEL	113871816	113913951		-42135	0		55	0	DEL	0
1-336	1	114082429	114082429	EC	NONE			114082429	0		3.81768e-42	48	40	EC	3.81768e-42
1-337	1	115321504	115363209	OTHER	NONE	115321504	115363209		0					OTHER		misassembly/inverted/translocated
1-338	1	115403390	115495338	NONE	DEL	115403390	115495338		-73966	3.57058e-22		46	36	DEL	3.57058e-22	inverted/translocated
1-339	1	115581759	115807441	NONE	DEL	115581759	115807441		-176404	3.83278e-22		55	40	DEL	3.83278e-22
1-340	1	115837766	115861206	NONE	INS	115837766	115861206		74475	0		58	0	INS	0
1-341	1	116046236	116046236	EC	NONE			116046236	0		1.89753e-10	60	26	EC	1.89753e-10	haplotype
1-342	1	116224851	116251874	NONE	INS	116224851	116251874		119412	3.75446e-22		21	12	INS	3.75446e-22
1-343	1	116442001	11646168	NONE	INS	116442001	11646168		660000	3.60384e-22		39	27	INS	3.60384e-22
1-344	1	116519783	117116252	NONE	DEL	116519783	117116252		-511462	0		47	0	DEL	0
1-345	1	116560725	117110675	OTHER	NONE	116560725	117110675		0					OTHER		inverted/translocated
1-346	1	116741468	116824803	OTHER	DEL	116741468	116824803		-39015	1.03896e-22		49	33	DEL	1.03896e-22
1-347	1	117199654	117238953	OTHER	NONE	117199654	117238953		0					OTHER		inversion
1-348	1	117330265	117691344	OTHER	DEL	117330265	117691344		-160859					OTHER		misassembly
1-349	1	117877333	117955094	NONE	INS	117877333	117955094		400000	3.6113e-22		40	23	INS	3.6113e-22	400kb insertion
1-350	1	117987820	118161700	OTHER	NONE	117987820	118161700		0					OTHER		misassembly
1-351	1	118192875	118192875	EC	NONE			118192875	0		3.05849e-39	53	42	EC	3.05849e-39
1-352	1	118503545	118572568	NONE	DEL	118503545	118572568		-46208	1.03896e-22		49	33	DEL	1.03896e-22
1-353	1	118760460	118760460	EC	NONE			118760460	0		1.5191e-56	68	59	EC	1.5191e-56
1-354	1	118829719	118829719	MC	NONE			118829719	0		2.49725e-29	61	4	MC	2.49725e-29
1-355	1	119040681	119266278	OTHER	DEL	119040681	119266278		-159459	3.57058e-22		51	39	DEL	3.57058e-22	misassembly
1-356	1	119341813	119341813	MC	NONE			119341813	0		6.74554e-19	53	3	MC	6.74554e-19
1-357	1	119933739	119947241	OTHER	NONE	119933739	119947241		0					OTHER		inversion
1-358	1	120035090	120105148	NONE	DEL	120035090	120105148		-32805	1.03896e-22		55	34	DEL	1.03896e-22
1-359	1	120198865	120340498	OTHER	DEL	120198865	120340498		-87355	3.57058e-22		46	31	DEL	3.57058e-22	misassembly
1-360	1	120674562	120696808	OTHER	NONE	120674562	120696808		0					OTHER		misassembly
1-361	1	121298266	121347398	OTHER	DEL	121298266	121347398		-18947	3.27033e-22		35	20	DEL	3.27033e-22	misassembly
1-362	1	121762276	121780881	NONE	DEL	121762276	121780881		-18605	0		55	0	DEL	0
1-363	1	122029929	122041669	NONE	INS	122029929	122041669		8832	1.03896e-22		55	39	INS	1.03896e-22
1-364	1	122148192	122253622	OTHER	NONE	122148192	122253622		0					OTHER		misassembly
1-365	1	122347630	122399400	NONE	DEL	122347630	122399400		-51770	0		59	0	DEL	0
1-366	1	122519967	122672725	NONE	DEL	122519967	122672725		-116300	3.71436e-22		67	51	DEL	3.71436e-22
1-367	1	122760998	122774620	NONE	DEL	122760998	122774620		-13622	0		60	0	DEL	0
1-368	1	122850202	122895495	OTHER	NONE	122850202	122895495		0					OTHER		misassembly
1-369	1	123054952	123054952	EC	NONE			123054952	0		3.3564e-30	46	34	EC	3.3564e-30
1-370	1	123209903	123356439	OTHER	NONE	123209903	123356439		0					OTHER		misassembly
1-371	1	123550407	123550407	EC	NONE			123550407	0		8.71656e-08	58	31	EC	8.71656e-08	haplotype
1-372	1	123928676	124031979	NONE	DEL	123928676	124031979		-67599	0		29	0	DEL	0
1-373	1	124190123	124222201	OTHER	NONE	124190123	124222201		0					OTHER		misassembly
1-374	1	124330524	124351172	NONE	DEL	124330524	124351172		-20648	0		40	0	DEL	0
1-375	1	124766355	124898725	OTHER	NONE	124766355	124898725		0					OTHER		misassembly
1-376	1	125145446	125182145	OTHER	DEL	125145446	125182145		-5829	3.84332e-22		36	26	DEL	3.84332e-22	inversion?
1-377	1	125409141	125494026	NONE	DEL	125409141	125494026		-38545	3.49861e-22		26	8	DEL	3.49861e-22
1-378	1	125999456	125999456	EC	NONE			125999456	0		1.04514e-36	48	44	EC	1.04514e-36
1-379	1	126137496	126202603	NONE	DEL	126137496	126202603		-17917	1.03896e-22		39	24	DEL	1.03896e-22
1-380	1	126233637	126260932	NONE	INS	126233637	126260932		83223	0		35	0	INS	0
1-381	1	126361193	126386480	NONE	INS	126379742	126379742		136014	0		26	0	INS	0
1-382	1	126432443	126458670	NONE	DEL	126432443	126458670		-19887	3.49861e-22		38	16	DEL	3.49861e-22
1-383	1	126628247	126653119	NONE	INS	126628247	126653119		71497	3.42492e-22		32	22	INS	3.42492e-22
1-384	1	126890170	126910958	NONE	INS	126890170	126910958		44226	0		50	0	INS	0
1-385	1	127075941	127088240	NONE	DEL	127075941	127088240		-12299	0		56	0	DEL	0
1-386	1	127171002	127209976	NONE	DEL	127171002	127209976		-38974	0		59	0	DEL	0
1-387	1	127565540	127565540	EC	NONE			127565540	0		7.68216e-25	45	35	EC	7.68216e-25
1-388	1	127659957	127723087	NONE	DEL	127659957	127723087		-43049	3.6113e-22		35	15	DEL	3.6113e-22
1-389	1	127862635	127907371	OTHER	INS	127862635	127907371		43746					INS		misassembly
1-390	1	128289752	128308203	NONE	DEL	128289752	128308203		-4832	1.03896e-22		41	32	DEL	1.03896e-22
1-391	1	128475117	128475117	MC	NONE			128475117	0		7.33369e-32	64	3	MC	7.33369e-32
1-392	1	128950482	129023211	OTHER	NONE	128950482	129023211		0					OTHER		misassembly
1-393	1	129201016	129257946	OTHER	NONE129201016	129257946		-17430	0		49	0		0
1-394	1	129371291	129471533	OTHER	DEL	129371291	129471533		-53937	3.34085e-22		47	36	DEL	3.34085e-22	misassembly
1-395	1	129529145	129529145	EC	NONE			129529145	0		1.10477e-33	49	40	EC	1.10477e-33
1-396	1	130364970	130384984	NONE	DEL	130364970	130384984		-20014	0		30	0	DEL	0
1-397	1	130651242	130684064	OTHER	NONE	130651242	130684064		0					OTHER		misassembly
1-398	1	130818656	130864260	OTHER	NONE	130818656	130864260		0					OTHER		misassembly
1-399	1	131011890	131195682	OTHER	DEL	131011890	131195682		-60809	3.84332e-22		31	16	DEL	3.84332e-22	misassembly
1-400	1	131542022	131800896	OTHER	NONE	131542022	131800896		0					OTHER		misassembly
1-401	1	131989049	132170706	OTHER	INS	131989049	132170706		362187	3.55603e-22		26	22	INS	3.55603e-22
1-402	1	132522472	132566313	NONE	DEL	132522472	132566313		-21581	3.35619e-22		55	40	DEL	3.35619e-22
1-403	1	132662245	132716137	NONE	DEL	132662245	132716137		-36273	3.30161e-22		59	51	DEL	3.30161e-22
1-404	1	133140829	133172927	NONE	DEL	133140829	133172927		-32098	0		36	0	DEL	0
1-405	1	134091462	134135992	NONE	DEL	134091462	134135992		-16642	1.03896e-22		35	26	DEL	1.03896e-22
1-406	1	134668165	134729971	NONE	DEL	134668165	134729971		-61806	0		51	0	DEL	0
1-407	1	134755863	134755863	MC	NONE			134755863	0		2.72119e-32	55	0	MC	2.72119e-32
1-408	1	134891756	134952499	OTHER	NONE	134891756	134952499		0					OTHER		inversions
1-409	1	135268444	135326441	NONE	DEL	135268444	135326441		-57997	0		60	0	DEL	0
1-410	1	135375360	135397748	NONE	INS	135375360	135397748		189114	3.55603e-22		26	22	INS	3.55603e-22
1-411	1	135475531	135721816	NONE	DEL	135475531	135721816		-246285	0		56	0	DEL	0
1-412	1	135767865	135810967	NONE	DEL	135767865	135810967		-43102	0		53	0	DEL	0
1-413	1	136145715	136167507	NONE	INS	136145715	136167507		8462	3.29551e-22		40	32	INS	3.29551e-22
1-414	1	136541474	136583143	NONE	DEL	136541474	136583143		-41669	0		44	0	DEL	0
1-415	1	137327676	137411926	OTHER	NONE	137327676	137411926		0					OTHER		misassembly
1-416	1	137537895	137610720	NONE	DEL	137537895	137610720		-47201	1.03896e-22		54	45	DEL	1.03896e-22
1-417	1	137840183	137860611	NONE	INS	137840183	137860611		73104	3.30161e-22		35	22	INS	3.30161e-22
1-418	1	137937756	138010974	NONE	DEL	137937756	138010974		-73218	0		50	0	DEL	0
1-419	1	138295396	138307482	NONE	DEL	138295396	138307482		-12086	0		52	0	DEL	0
1-420	1	138464713	138517267	NONE	DEL	138464713	138517267		-52554	0		48	0	DEL	0
1-421	1	138983447	139008791	NONE	INS	138997094	139008791		15492	3.48793e-22		53	38	INS	3.48793e-22
1-422	1	139121729	139121729	MC	NONE			139121729	0		5.19674e-22	52	4	MC	5.19674e-22
1-423	1	139781236	139781236	EC	NONE			139781236	0		4.17795e-21	58	36	EC	4.17795e-21	haplotype
1-424	1	140020017	140020017	MC	NONE			140020017	0		9.61526e-31	58	1	MC	9.61526e-31
1-425	1	140100988	140109498	NONE	INS	140100988	140109498		5919	3.68679e-22		46	32	INS	3.68679e-22
1-426	1	140550240	140693109	OTHER	NONE	140550240	140693109		0					OTHER		misassembly
1-427	1	141072429	141148742	NONE	DEL	141072429	141148742		-57244	1.03896e-22		48	32	DEL	1.03896e-22
1-428	1	141482033	141599414	NONE	DEL	141482033	141599414		-117381	0		57	0	DEL	0
1-429	1	141700043	141720636	NONE	INS	141700043	141720636		10962	3.27033e-22		55	40	INS	3.27033e-22
1-430	1	142342696	142530124	OTHER	DEL	142342696	142530124		-128925	0		57	0	DEL	0
1-431	1	142583127	142648895	OTHER	INS	142583127	142648895	96439	3.27033e-22		55	40		3.27033e-22
1-432	1	142715199	142858740	NONE	DEL	142715199	142858740		-143541	0		57	0	DEL	0
1-433	1	143121624	143121624	EC	NONE			143121624	0		6.44694e-34	52	40	EC	6.44694e-34
1-434	1	143174178	143234975	NONE	DEL	143174178	143234975		-20331	1.03896e-22		53	38	DEL	1.03896e-22
1-435	1	143347180	143572429	OTHER	DEL	143360343	143572429		-53106	1.03896e-22		53	38	DEL	1.03896e-22
1-436	1	143616022	143858930	NONE	DEL	143616022	143858930		-242908	0		43	0	DEL	0
1-437	1	143979259	144026370	NONE	DEL	143979259	144026370		-37276	1.03896e-22		45	28	DEL	1.03896e-22
1-438	1	144248529	144266238	NONE	INS	144248529	144266238		24806	0		38	0	INS	0
1-439	1	144567296	144593207	NONE	INS	144567296	144593207		5368	1.03896e-22		39	26	INS	1.03896e-22
1-440	1	145100829	145173943	NONE	DEL	145100829	145173943		-62044	1.03896e-22		43	28	DEL	1.03896e-22
1-441	1	145376753	145445112	OTHER	NONE	145376753	145445112		-22699					OTHER
1-442	1	145763862	145794473	OTHER	NONE	145763862	145794473		0					OTHER		misassembly
1-443	1	145850051	145935912	NONE	DEL	145850051	145935912		-55979	1.03896e-22		30	22	DEL	1.03896e-22
1-444	1	146280575	146299227	NONE	INS	146280575	146299227		43881	0		34	0	INS	0
1-445	1	146389873	146440499	NONE	DEL	146389873	146440499		-50626	0		41	0	DEL	0
1-446	1	147014417	148306709	OTHER	NONE	147014417	148306709		0					OTHER		inverted/translocated
1-447	1	147172260	147196609	NONE	DEL	147172260	147196609		-5830	1.45051e-19		16	11	DEL	1.45051e-19
1-448	1	147296418	147321521	OTHER	NONE	147296418	147321521		0					OTHER		misassembly
1-449	1	147626634	147642030	NONE	INS	147626634	147642030		5820	1.03896e-22		42	32	INS	1.03896e-22
1-450	1	147819857	147819857	EC	NONE			147819857	0		2.21966e-50	61	53	EC	2.21966e-50
1-451	1	148174252	148195032	NONE	INS	148175647	148175647		54964	0		32	0	INS	0
1-452	1	148462274	148578241	OTHER	DEL	148462274	148578241		-72399	3.68679e-22		31	21	DEL	3.68679e-22	misassembly
1-453	1	148939267	149014632	NONE	DEL	148939267	149014632		-60810	1.03896e-22		46	26	DEL	1.03896e-22
1-454	1	149044097	149049593	NONE	DEL	149044097	149049593		-5496	0		49	0	DEL	0
1-455	1	149292774	149292774	EC	NONE			149292774	0		5.97784e-41	60	46	EC	5.97784e-41
1-456	1	149393783	149439569	NONE	DEL	149393783	149439569		-45786	0		61	0	DEL	0
1-457	1	149470629	149501385	NONE	INS	149470629	149501385		25755	3.29171e-22		55	42	INS	3.29171e-22
1-458	1	149547806	149547806	MC	NONE			149547806	0		3.71233e-31	55	1	MC	3.71233e-31
1-459	1	149649800	149661416	NONE	DEL	149649800	149661416		-5839	3.38834e-22		41	17	DEL	3.38834e-22
1-460	1	149803619	149894718	OTHER	DEL	149803619	149894718		-55395	3.24595e-22		28	18	DEL	3.24595e-22
1-461	1	150018498	150018498	MC	NONE			150018498	0		8.03265e-15	29	2	MC	8.03265e-15
1-462	1	150120096	150120096	MC	NONE			150120096	0		5.24359e-13	26	1	MC	5.24359e-13
1-463	1	150464430	150464430	EC	NONE			150464430	0		2.96958e-07	41	15	EC	2.96958e-07
1-464	1	150525069	150525069	EC	NONE			150525069	0		3.18538e-44	56	48	EC	3.18538e-44
1-465	1	150806954	150835298	NONE	DEL	150789514	150835298		-16192	3.23966e-22		42	19	DEL	3.23966e-22
1-466	1	151155092	151171687	NONE	INS	151157532	151171687		9658	3.45872e-22		53	27	INS	3.45872e-22
1-467	1	151360562	151681303	OTHER	DEL	151360562	151681303		-101094	3.39651e-22		35	23	DEL	3.39651e-22	misassembly
1-468	1	151874228	151874228	NONE	INS	151874228	151874228		11312	0		47	0	INS	0
1-469	1	151916518	151996803	NONE	DEL	151916518	151996803		-80285	0		52	0	DEL	0
1-470	1	152290613	152306973	NONE	DEL	152290613	152306973		-16360	0		58	0	DEL	0
1-471	1	152650743	152703649	NONE	DEL	152650743	152703649		-52906	0		50	0	DEL	0
1-472	1	152824146	152874534	NONE	DEL	152824146	152874534		-38122	3.12787e-22		5	5	DEL	3.12787e-22
1-473	1	153178570	153178570	NONE	INS	153178570	153178570		15613	0		46	0	INS	0
1-474	1	153247602	153270496	NONE	DEL	153247602	153270496		-9465	1.03896e-22		38	25	DEL	1.03896e-22
1-475	1	153430692	153529455	OTHER	NONE	153430692	153529455		0					OTHER		misassembly
1-476	1	154099414	154099414	EC	NONE			154099414	0		1.83998e-27	43	30	EC	1.83998e-27
1-477	1	154250029	154294650	NONE	DEL	154250029	154294650		-40791	3.84332e-22		48	30	DEL	3.84332e-22
1-478	1	154345430	154398336	OTHER	NONE	154345430	154398336		0					OTHER		misassembly
1-479	1	154692998	154721026	OTHER	DEL	154707756	154721026		-4707	1.03896e-22		39	29	DEL	1.03896e-22
1-480	1	155118650	155193000	NONE	DEL	155118650	155193000		-23393	3.13471e-22		39	28	DEL	3.13471e-22
1-481	1	155485659	155497157	NONE	INS	155485659	155497157		17404	1.03896e-22		58	36	INS	1.03896e-22
1-482	1	155833802	155867594	NONE	DEL	155833802	155867594		-15442	1.03896e-22		45	36	DEL	1.03896e-22
1-483	1	155941863	155941863	NONE	INS	155941863	155941863		6220	0		45	0	INS	0
1-484	1	156032224	156037618	NONE	DEL	156032224	156037618		-5394	0		43	0	DEL	0
1-485	1	156361122	156417271	OTHER	NONE	156361122	156417271		0					OTHER		inversion
1-486	1	156578877	156578877	EC	NONE			156578877	0		0.000794742	45	17	EC	0.000794742
1-487	1	157241625	157246215	NONE	DEL	157241625	157246215		-4590	0		36	0	DEL	0
1-488	1	157311327	157311327	EC	NONE			157311327	0		0.000243507	34	14	EC	0.000243507	haplotype
1-489	1	157374305	157374305	EC	NONE			157374305	0		3.47462e-10	36	18	EC	3.47462e-10	haplotype
1-490	1	157440998	157515827	NONE	DEL	157440998	157515827		-29294	1.03896e-22		36	21	DEL	1.03896e-22
1-491	1	158178769	158211389	NONE	DEL	158178769	158211389		-5286	1.03896e-22		65	47	DEL	1.03896e-22
1-492	1	158335897	158335897	EC	NONE			158335897	0		6.54853e-10	53	34	EC	6.54853e-10
1-493	1	158894029	158915791	NONE	INS	158894029	158915791		4892	1.03896e-22		55	43	INS	1.03896e-22
1-494	1	159099558	159125943	NONE	DEL	159099558	159125943		-11609	1.03896e-22		51	35	DEL	1.03896e-22
1-495	1	159564661	159564661	EC	NONE			159564661	0		2.77991e-21	55	33	EC	2.77991e-21	haplotype
1-496	1	160028597	160046005	NONE	DEL	160028597	160046005		-4111	1.03896e-22		66	39	DEL	1.03896e-22
1-497	1	160082481	160149186	OTHER	NONE	160082481	160149186		0					OTHER		misassembly
1-498	1	160245807	160245807	EC	NONE			160245807	0		1.35591e-18	68	41	EC	1.35591e-18
1-499	1	160301699	160328268	NONE	INS	160301699	160328268		63194	3.71436e-22		53	43	INS	3.71436e-22
1-500	1	160389143	160534583	OTHER	NONE	160389143	160534583		0					OTHER		inversion
1-501	1	160729201	160767740	NONE	DEL	160729201	160767740		-38539	0		66	0	DEL	0
1-502	1	160915836	160915836	EC	NONE			160915836	0		1.32721e-18	63	40	EC	1.32721e-18
1-503	1	161045431	161045431	MC	NONE			161045431	0		4.10136e-26	53	1	MC	4.10136e-26
1-504	1	161272819	161296537	OTHER	NONE	161272819	161296537		0					OTHER		misassembly
2-1	2	296026	348250	NONE	DEL	296026	348250		-24121	1.07966e-22		31	25	DEL	1.07966e-22
2-2	2	518892	576004	OTHER	NONE	518892	576004		0					OTHER		misassembly
2-3	2	904566	922778	NONE	DEL	904566	922778		-5274	1.07966e-22		42	38	DEL	1.07966e-22
2-4	2	1517415	1553608	NONE	INS	1517415	1553608		7739	1.07966e-22		30	21	INS	1.07966e-22
2-5	2	1596168	1596168	EC	NONE			1596168	0		1.33011e-09	35	14	EC	1.33011e-09
2-6	2	1862960	1889204	NONE	DEL	1862960	1889204		-11017	1.07966e-22		50	30	DEL	1.07966e-22
2-7	2	2001170	2140548	OTHER	INS	2001170	2140548		38923	1.07966e-22		30	21	INS	1.07966e-22
2-8	2	2172702	2208913	NONE	INS	2172702	2208913		23686	3.99792e-22		18	14	INS	3.99792e-22	misassembly
2-9	2	2393338	2480412	OTHER	DEL	2393338	2480412		-27455	3.8044e-22		31	21	DEL	3.8044e-22	inversion
2-10	2	2581838	2630610	NONE	DEL	2581838	2630610		-18282	1.07966e-22		32	22	DEL	1.07966e-22
2-11	2	2756820	2884800	NONE	DEL	2756820	2884800		-75620	1.07966e-22		44	28	DEL	1.07966e-22
2-12	2	2915474	2915474	MC	NONE			2915474	0		2.84753e-20	50	3	MC	2.84753e-20
2-13	2	3423629	3423629	MC	NONE			3423629	0		1.39281e-12	23	0	MC	1.39281e-12
2-14	2	3469983	3544393	OTHER	DEL	3469983	3544393		-15256	2.78074e-13		11	8	DEL	2.78074e-13	misassembly
2-15	2	4133443	4144880	NONE	INS	4133443	4144880		4723	1.07966e-22		42	22	INS	1.07966e-22
2-16	2	4419265	4451449	OTHER	NONE	4419265	4451449		0					OTHER
2-17	2	4535207	4597716	OTHER	DEL	4535207	4597716		-14676	3.99792e-22		61	36	DEL	3.99792e-22	misassembly
2-18	2	4697017	4721409	NONE	DEL	4697017	4721409		-24392	0		58	0	DEL	0
2-19	2	4830999	4870687	NONE	DEL	4830999	4870687		-14110	1.07966e-22		58	34	DEL	1.07966e-22
2-20	2	5140701	5172461	EC	DEL	5140701	5172461		-6463	1.07966e-22		70	43	DEL	1.07966e-22
2-21	2	5425148	5539152	NONE	DEL	5425148	5539152		-103828	1.07966e-22		71	48	DEL	1.07966e-22
2-22	2	5697062	5723357	NONE	DEL	5697062	5723357		-26295	0		60	0	DEL	0
2-23	2	6139657	6267732	OTHER	DEL	6139657	6267732		-45855	3.8044e-22		44	36	DEL	3.8044e-22
2-24	2	6575136	6619370	OTHER	NONE	6575136	6619370		0					OTHER
2-25	2	6691642	6708753	NONE	DEL	6691642	6708753		-17111	0		56	0	DEL	0
2-26	2	6916170	7002038	OTHER	DEL	6916170	7002038		-25385	3.79003e-22		36	28	DEL	3.79003e-22
2-27	2	7156587	7216890	NONE	DEL	7156587	7216890		-60303	0		33	0	DEL	0
2-28	2	7377000	7422698	OTHER	NONE	7377000	7422698		0					OTHER		misassembly
2-29	2	7677257	7703785	NONE	DEL	7677257	7703785		-26528	0		55	0	DEL	0
2-30	2	7752086	7752086	EC	NONE			7752086	0		5.00557e-33	55	46	EC	5.00557e-33
2-31	2	8140802	8296101	OTHER	DEL	8154036	8296101		-61202	3.99792e-22		42	32	DEL	3.99792e-22	misassembly
2-32	2	9215341	9221123	NONE	DEL	9215341	9221123		-5782	0		35	0	DEL	0
2-33	2	9281580	9289361	NONE	DEL	9281580	9289361		-7781	0		34	0	DEL	0
2-34	2	9470553	9470553	MC	NONE			9470553	0		5.7433e-10	35	8	MC	5.7433e-10	hap
2-35	2	9695267	9751066	OTHER	DEL	9695267	9751066		-13473	3.79003e-22		37	34	DEL	3.79003e-22
2-36	2	10090827	10111142	NONE	DEL	10090827	10111142		-4140	1.07966e-22		36	27	DEL	1.07966e-22
2-37	2	10532276	10545844	NONE	INS	10532276	10545844		116540	3.79044e-22		44	29	INS	3.79044e-22
2-38	2	11124431	11153730	NONE	INS	11124431	11153730		59119	3.77557e-22		51	37	INS	3.77557e-22
2-39	2	11217968	11269116	OTHER	INS	11217968	11269116		123250	3.99792e-22		40	27	INS	3.99792e-22	misassembly
2-40	2	11770358	11898313	OTHER	NONE	11770358	11898313		0					OTHER
2-41	2	12060674	12109667	NONE	DEL	12060674	12109667		-14873	1.07966e-22		52	38	DEL	1.07966e-22
2-42	2	12558050	12618534	NONE	DEL	12558050	12618534		-23809	1.07966e-22		46	32	DEL	1.07966e-22
2-43	2	13105241	13105241	EC	NONE			13105241	0		1.16825e-09	43	21	EC	1.16825e-09	hap
2-44	2	13257373	13257373	EC	NONE			13257373	0		5.97969e-06	29	16	EC	5.97969e-06	hap
2-45	2	13328679	13469490	OTHER	DEL	13328679	13469490		-8619	0.0017651		22	17	DEL	0.0017651
2-46	2	13809594	14043728	OTHER	NONE	13809594	14043728		0					OTHER		misassembly
2-47	2	14271685	14306340	NONE	DEL	14271685	14306340		-34655	0		61	0	DEL	0
2-48	2	14510380	14534812	NONE	DEL	14510380	14534812		-3904	1.07966e-22		62	48	DEL	1.07966e-22
2-49	2	14656956	14706158	OTHER	DEL	14656956	14706158		-17585	3.79883e-22		60	41	DEL	3.79883e-22
2-50	2	15440761	15529543	NONE	DEL	15440761	15529543		-29898	1.07966e-22		33	20	DEL	1.07966e-22
2-51	2	15684524	15728908	EC	DEL	15684524	15728908		-10292	1.07966e-22		38	31	DEL	1.07966e-22
2-52	2	15772095	15772095	MC	NONE			15772095	0		9.89235e-24	45	1	MC	9.89235e-24
2-53	2	16131576	16131576	EC	NONE			16131576	0		5.39371e-06	51	23	EC	5.39371e-06	haplotype
2-54	2	16240447	16342212	OTHER	NONE	16240447	16342212		0					OTHER		misassembly
2-55	2	16366514	16415983	NONE	DEL	16366514	16415983		-22828	3.79003e-22		46	34	DEL	3.79003e-22
2-56	2	16445695	16499826	OTHER	NONE	16445695	16499826		0					OTHER
2-57	2	16909701	17094400	OTHER	DEL	16909701	17094400		-80549	3.74679e-22		40	24	DEL	3.74679e-22
2-58	2	17144289	17144289	EC	NONE			17144289	0		2.07044e-08	64	33	EC	2.07044e-08	hap
2-59	2	18014403	18026200	NONE	DEL	18014403	18026200		-11797	0		59	0	DEL	0
2-60	2	18129385	18155468	OTHER	NONE	18129385	18155468		0					OTHER		misassembly
2-61	2	18360961	18409649	OTHER	DEL	18360961	18409649		-36235	3.99792e-22		54	45	DEL	3.99792e-22	misassembly
2-62	2	19139862	19188111	OTHER	DEL	19139862	19188111		-5153	2.61769e-12		46	29	DEL	2.61769e-12	misassembly
2-63	2	19510114	19530208	NONE	DEL	19510114	19530208		-4547	1.07966e-22		59	40	DEL	1.07966e-22
2-64	2	19755918	19792776	NONE	INS	19755918	19792776		5369	1.07966e-22		58	47	INS	1.07966e-22
2-65	2	20558460	20640828	NONE	DEL	20558460	20640828		-56018	3.76183e-22		52	44	DEL	3.76183e-22
2-66	2	21166511	21204267	NONE	DEL	21166511	21204267		-28293	3.78451e-22		45	31	DEL	3.78451e-22
2-67	2	21338727	21338727	EC	NONE			21338727	0		2.78123e-07	43	23	EC	2.78123e-07	hap
2-68	2	21578341	21592640	NONE	INS	21578341	21592640		5702	1.07966e-22		43	29	INS	1.07966e-22
2-69	2	21922434	21931939	NONE	DEL	21922434	21931939		-9505	0		31	0	DEL	0
2-70	2	22244886	22248369	NONE	INS	22244886	22248369		48821	0		40	0	INS	0
2-71	2	22361555	22397822	NONE	DEL	22361555	22397822		-36267	0		47	0	DEL	0
2-72	2	22533844	22633728	OTHER	INS	22533844	22633728		25014	3.99792e-22		40	26	INS	3.99792e-22	misassembly
2-73	2	22924929	22937522	NONE	DEL	22924929	22937522		-12593	0		51	0	DEL	0
2-74	2	23141550	23205914	NONE	DEL	23141550	23205914		-53111	1.07966e-22		47	31	DEL	1.07966e-22
2-75	2	23683140	23696256	NONE	DEL	23683140	23696256		-13116	0		52	0	DEL	0
2-76	2	23713382	23743889	NONE	DEL	23713382	23743889		-10202	1.07966e-22		52	33	DEL	1.07966e-22
2-77	2	24067647	24093313	NONE	DEL	24067647	24093313		-4382	1.07966e-22		43	35	DEL	1.07966e-22
2-78	2	24401882	24436160	NONE	DEL	24401882	24436160		-17246	1.07966e-22		62	36	DEL	1.07966e-22
2-79	2	24608196	24655168	OTHER	DEL	24608196	24655168		-2653	0.000178066		56	34	DEL	0.000178066
2-80	2	24832388	24837080	NONE	DEL	24832388	24837080		-4692	0		47	0	DEL	0
2-81	2	24857241	25044507	OTHER	NONE	24857241	25044507		0					OTHER		misassembly/inverted
2-82	2	25563981	25563981	MC	NONE			25563981	0		1.68535e-22	57	1	MC	1.68535e-22
2-83	2	25945313	25983235	NONE	DEL	25945313	25983235		-19993	1.07966e-22		52	40	DEL	1.07966e-22
2-84	2	26478421	26478421	EC	NONE			26478421	0		6.01593e-18	45	30	EC	6.01593e-18	hap
2-85	2	26637106	26714202	OTHER	INS	26637106	26714202		68357	3.72555e-22		31	18	INS	3.72555e-22
2-86	2	27688703	27775510	NONE	DEL	27688703	27775510		-75053	3.7776e-22		61	46	DEL	3.7776e-22
2-87	2	27928119	27962457	NONE	DEL	27928119	27962457		-32055	3.7776e-22		61	46	DEL	3.7776e-22
2-88	2	28298458	28328491	MC	DEL	28298458	28328491		-4872	1.07966e-22		80	62	DEL	1.07966e-22
2-89	2	28357068	28423468	NONE	DEL	28357068	28423468		-66400	0		75	0	DEL	0
2-90	2	28517018	28625881	OTHER	NONE	28517018	28625881		0					OTHER		misassembly
2-91	2	29372394	29372394	MC	NONE			29372394	0		3.90085e-09	17	1	MC	3.90085e-09
2-92	2	29372394	29372394	MC	NONE			29372394	0		1.84609e-19	35	1	MC	1.84609e-19
2-93	2	29514655	29604066	OTHER	DEL	29514655	29604066		-26452	3.76284e-22		40	21	DEL	3.76284e-22	inversion
2-94	2	29735379	29787359	NONE	DEL	29735379	29787359		-16165	1.07966e-22		59	39	DEL	1.07966e-22
2-95	2	29984433	30072011	OTHER	DEL	29984433	30072011		-30292	3.78553e-22		61	48	DEL	3.78553e-22
2-96	2	30310933	30394166	OTHER	DEL	30310933	30394166		-16872	3.99792e-22		46	31	DEL	3.99792e-22
2-97	2	30455940	30455940	EC	NONE			30455940	0		4.77494e-07	52	28	EC	4.77494e-07	haplotype
2-98	2	30526755	30600082	OTHER	NONE	30526755	30600082		0					OTHER
2-99	2	30665770	30712224	OTHER	INS	30665770	30712224		53231	3.76345e-22		34	29	INS	3.76345e-22
2-100	2	30901924	30945089	OTHER	DEL	30901924	30945089		-4838	1.03385e-15		53	34	DEL	1.03385e-15
2-101	2	31336331	31336331	MC	NONE			31336331	0		2.71965e-12	36	6	MC	2.71965e-12	hap
2-102	2	31847222	31874878	NONE	DEL	31847222	31874878		-5050	1.07966e-22		72	65	DEL	1.07966e-22
2-103	2	31953700	32002654	OTHER	NONE	31953700	32002654		0					OTHER
2-104	2	33384849	33384849	MC	NONE			33384849	0		3.0623e-26	47	1	MC	3.0623e-26
2-105	2	33465639	33564064	OTHER	DEL	33465639	33564064		-21491	3.70516e-22		47	35	DEL	3.70516e-22
2-106	2	33788657	33855394	OTHER	DEL	33788657	33855394		-21262	3.99792e-22		48	35	DEL	3.99792e-22
2-107	2	33931159	33956159	NONE	DEL	33931159	33956159		-3687	1.07966e-22		50	38	DEL	1.07966e-22
2-108	2	34049124	34186256	OTHER	DEL	34049124	34186256		-37458	3.99792e-22		45	34	DEL	3.99792e-22
2-109	2	34388850	34428771	NONE	DEL	34388850	34428771		-11183	1.07966e-22		49	38	DEL	1.07966e-22
2-110	2	34478960	34478960	EC	NONE			34478960	0		9.84451e-43	50	44	EC	9.84451e-43
2-111	2	34748930	34861738	OTHER	DEL	34748930	34861738		-14674	0.00038436		6	5	DEL	0.00038436
2-112	2	34967935	34999562	EC	NONE		34967935	34999562	0		4.77494e-07	52	28	EC	4.77494e-07
2-113	2	35384539	35414876	OTHER	INS	35384539	35414876		52088	3.77172e-22		58	47	INS	3.77172e-22
2-114	2	35541773	35572058	NONE	DEL	35541773	35572058		-12342	1.07966e-22		60	44	DEL	1.07966e-22
2-115	2	36266630	36277276	NONE	DEL	36266630	36277276		-10646	0		53	0	DEL	0
2-116	2	36324134	36490542	OTHER	NONE	36324134	36490542		0					OTHER		misassembly
2-117	2	36518131	36580092	OTHER	NONE	36518131	36580092		0					OTHER
2-118	2	36689529	36931325	OTHER	DEL	36689529	36931325		-67458	3.99792e-22		31	22	DEL	3.99792e-22	misassembly
2-119	2	37511104	37668430	OTHER	DEL	37511104	37668430		-970	0.774181		25	19	DEL	0.774181
2-120	2	38186015	38276536	OTHER	INS	38218134	38276536		104652	3.99792e-22		32	20	INS	3.99792e-22
2-121	2	38450388	38472975	NONE	DEL	38450388	38472975		-4158	1.07966e-22		46	29	DEL	1.07966e-22
2-122	2	38656272	38741488	NONE	DEL	38656272	38741488		-77004	1.07966e-22		62	35	DEL	1.07966e-22
2-123	2	39389886	39439007	OTHER	NONE	39389886	39439007		0					OTHER		misassembly
2-124	2	40554601	40601668	NONE	DEL	40554601	40601668		-5025	2.27077e-20		60	48	DEL	2.27077e-20
2-125	2	40762993	40782795	MC	DEL	40762993	40782795		-3841	1.07966e-22		66	54	DEL	1.07966e-22
2-126	2	41166271	41207226	EC	DEL	41166271	41207226		-14844	1.07966e-22		58	45	DEL	1.07966e-22
2-127	2	41274044	41385672	OTHER	INS	41274044	41385672		3878	0.0219438		42	32	INS	0.0219438
2-128	2	41925823	42058613	OTHER	DEL	41925823	42058613		-63861	3.77213e-22		44	34	DEL	3.77213e-22
2-129	2	42178487	42178487	MC	NONE			42178487	0		3.61591e-32	52	0	MC	3.61591e-32
2-130	2	42217131	42217131	MC	NONE			42217131	0		2.60358e-21	48	2	MC	2.60358e-21
2-131	2	42476024	42492959	NONE	INS	42476024	42492959		40143	3.74263e-22		50	34	INS	3.74263e-22
2-132	2	42506942	42506942	MC	NONE			42506942	0		6.10365e-34	55	0	MC	6.10365e-34
2-133	2	42598003	42749996	OTHER	DEL	42598003	42749996		-11389	1.23169e-06		29	26	DEL	1.23169e-06
2-134	2	43094031	43094031	EC	NONE			43094031	0		7.69141e-41	53	42	EC	7.69141e-41
2-135	2	43152957	43203666	OTHER	INS	43152957	43203666		14331	5.78544e-18		12	6	INS	5.78544e-18
2-136	2	43262827	43341363	NONE	DEL	43262827	43341363		-78536	0		46	0	DEL	0
2-137	2	44092261	44212721	OTHER	DEL	44092261	44212721		-87700	3.71379e-22		52	42	DEL	3.71379e-22
2-138	2	44331103	44403007	OTHER	DEL	44331103	44403007		-24288	3.74263e-22		47	35	DEL	3.74263e-22
2-139	2	44635252	44643601	NONE	INS	44635252	44643601		15284	3.66409e-22		38	24	INS	3.66409e-22
2-140	2	44795440	44982262	OTHER	DEL	44795440	44982262		-30452	3.77213e-22		27	23	DEL	3.77213e-22
2-141	2	45316877	45412088	OTHER	NONE	45316877	45412088		0					OTHER
2-142	2	45751705	45826300	NONE	DEL	45751705	45826300		-29628	3.69295e-22		50	30	DEL	3.69295e-22
2-143	2	45972206	46017284	NONE	INS	45972206	46017284		6879	1.07966e-22		40	29	INS	1.07966e-22
2-144	2	46453614	46534450	NONE	DEL	46453614	46534450		-80836	0		39	0	DEL	0
2-145	2	46752623	46816932	OTHER	DEL	46752623	46816932		-10408	3.99792e-22		48	35	DEL	3.99792e-22
2-146	2	47431856	47488733	OTHER	NONE	47431856	47488733		0					OTHER
2-147	2	47498179	47505217	NONE	INS	47498179	47505217		6928	1.07966e-22		79	52	INS	1.07966e-22
2-148	2	47745079	47827179	OTHER	INS	47745079	47827179		96444	3.76284e-22		38	26	INS	3.76284e-22
2-149	2	47994956	48058704	OTHER	NONE	47994956	48058704		0					OTHER
2-150	2	48090617	48143698	OTHER	NONE	48090617	48143698		0					OTHER
2-151	2	48300525	48558517	OTHER	NONE	48300525	48558517		0					OTHER		misassembly
2-152	2	48817927	48829232	NONE	INS	48817927	48829232		4612	1.07966e-22		49	35	INS	1.07966e-22
2-153	2	49060622	49118359	OTHER	INS	49094390	49118359		17480	3.66547e-22		49	36	INS	3.66547e-22
2-154	2	50335039	50385346	OTHER	INS	50335039	50385346		53091	3.67985e-22		38	23	INS	3.67985e-22
2-155	2	50475899	50602501	OTHER	DEL	50475899	50602501		-64970	3.69434e-22		42	32	DEL	3.69434e-22
2-156	2	51998372	52052106	NONE	DEL	51998372	52052106		-53734	0		66	0	DEL	0
2-157	2	52067797	52067797	EC	NONE			52067797	0		1.27831e-32	64	55	EC	1.27831e-32
2-158	2	52275813	52352919	OTHER	INS	52275813	52352919		77156	3.79003e-22		33	28	INS	3.79003e-22
2-159	2	52917346	52943439	NONE	DEL	52917346	52943439		-26093	0		44	0	DEL	0
2-160	2	53185548	53217403	NONE	INS	53185548	53217403		5431	1.07966e-22		38	32	INS	1.07966e-22
2-161	2	53354371	53354371	EC	NONE			53354371	0		1.34035e-19	38	31	EC	1.34035e-19
2-162	2	53878691	53936589	OTHER	DEL	53878691	53936589		-13572	3.99792e-22		58	45	DEL	3.99792e-22
2-163	2	54468406	54485516	NONE	DEL	54468406	54485516		-17110	0		47	0	DEL	0
2-164	2	54612215	54612215	EC	NONE			54612215	0		5.09541e-15	50	29	EC	5.09541e-15	hap
2-165	2	54687870	54731677	EC	INS	54687870	54731677		8703	1.07966e-22		48	39	INS	1.07966e-22
2-166	2	55126693	55408842	OTHER	DEL	55126693	55408842		-60919	3.6106e-22		21	16	DEL	3.6106e-22
2-167	2	55640726	55640726	EC	NONE			55640726	0		9.96062e-17	47	39	EC	9.96062e-17
2-168	2	55838440	55908183	NONE	DEL	55838440	55908183		-41910	1.07966e-22		36	23	DEL	1.07966e-22
2-169	2	56054360	56054360	EC	NONE			56054360	0		1.036e-20	42	25	EC	1.036e-20	hap
2-170	2	56120874	56178745	OTHER	NONE	56120874	56178745		0					OTHER		misassembly
2-171	2	56508575	56508575	EC	NONE			56508575	0		4.45808e-47	74	65	EC	4.45808e-47
2-172	2	56785021	56910064	NONE	DEL	56785021	56910064		-59569	1.07966e-22		34	20	DEL	1.07966e-22
2-173	2	57210212	57210212	EC	NONE			57210212	0		9.40861e-44	67	52	EC	9.40861e-44
2-174	2	57391043	57429082	NONE	DEL	57391043	57429082		-4680	9.5177e-19		42	35	DEL	9.5177e-19
2-175	2	57741971	58423703	OTHER	DEL	57741971	58423703		-278609	3.93371e-22		5	3	DEL	3.93371e-22
2-176	2	58618538	58722628	OTHER	DEL	58618538	58722628		-17452	3.62455e-22		42	36	DEL	3.62455e-22
2-177	2	59478256	59494623	NONE	INS	59478256	59494623		4816	1.07966e-22		49	32	INS	1.07966e-22
2-178	2	59528324	59586801	OTHER	DEL	59528324	59586801		-9942	3.6596e-22		44	34	DEL	3.6596e-22
2-179	2	59617957	59833533	OTHER	INS	59617957	59833533		39149	8.14712e-09		12	6	INS	8.14712e-09
2-180	2	59892427	60041845	OTHER	NONE	59892427	60041845		0					OTHER
2-181	2	60166650	60245838	NONE	DEL	60166650	60245838		-79188	0		39	0	DEL	0
2-182	2	60375011	60414336	OTHER	INS	60375011	60414336		12783	3.77557e-22		45	34	INS	3.77557e-22
2-183	2	60518234	60578891	OTHER	DEL	60518234	60578891		-27529	3.68856e-22		52	33	DEL	3.68856e-22
2-184	2	60858932	60881744	NONE	DEL	60858932	60881744		-22812	0		46	0	DEL	0
2-185	2	60953891	60970201	NONE	DEL	60953891	60970201		-16310	0		51	0	DEL	0
2-186	2	61185125	61204124	NONE	INS	61185125	61204124		4739	1.07966e-22		57	42	INS	1.07966e-22
2-187	2	61252269	61275766	MC	DEL	61252269	61275766		-4155	1.07966e-22		55	32	DEL	1.07966e-22
2-188	2	61508632	61508632	MC	NONE			61508632	0		7.16178e-18	34	0	MC	7.16178e-18
2-189	2	61708250	61800656	OTHER	DEL	61708250	61800656		-24338	3.63244e-22		31	24	DEL	3.63244e-22
2-190	2	61892097	61949956	OTHER	NONE	61892097	61949956		0					OTHER
2-191	2	62065776	62065776	EC	NONE			62065776	0		3.04277e-12	44	26	EC	3.04277e-12	hap
2-192	2	62191105	62413667	OTHER	NONE	62191105	62413667		0					OTHER
2-193	2	62476667	62612393	OTHER	NONE	62476667	62612393		0					OTHER
2-194	2	63217836	63248770	NONE	DEL	63217836	63248770		-30934	0		43	0	DEL	0
2-195	2	64062451	64217193	OTHER	DEL	64062451	64217193		-47785	3.99792e-22		25	14	DEL	3.99792e-22
2-196	2	64294982	64361000	NONE	INS	64311082	64361000		26442	3.74679e-22		41	27	INS	3.74679e-22
2-197	2	64651062	64680245	NONE	DEL	64651062	64680245		-17558	3.66803e-22		51	38	DEL	3.66803e-22
2-198	2	64700030	64708883	NONE	INS	64700030	64708883		9194	3.68955e-22		52	27	INS	3.68955e-22
2-199	2	65122906	65157085	EC	DEL	65122906	65157085		-10517	1.07966e-22		50	35	DEL	1.07966e-22
2-200	2	65735176	65804923	NONE	DEL	65735176	65804923		-69747	0		45	0	DEL	0
2-201	2	66001308	66094173	NONE	DEL	66001308	66094173		-65489	1.07966e-22		53	35	DEL	1.07966e-22
2-202	2	66173305	66237929	NONE	DEL	66173305	66237929		-64624	0		54	0	DEL	0
2-203	2	66460240	66460240	EC	NONE			66460240	0		6.83148e-48	76	64	EC	6.83148e-48
2-204	2	66691111	66863753	NONE	DEL	66691111	66863753		-172642	0		53	0	DEL	0
2-205	2	66732366	66917213	OTHER	NONE	66732366	66917213		0					OTHER		inverted
2-206	2	66909945	66935441	NONE	INS	66909945	66935441		111111	3.64036e-22		42	27	INS	3.64036e-22
2-207	2	67292010	67301220	NONE	DEL	67292010	67301220		-9210	0		53	0	DEL	0
2-208	2	67686945	67738896	OTHER	NONE	67686945	67738896		0					OTHER
2-209	2	68277352	68289082	NONE	INS	68277352	68289082		8117	3.79044e-22		52	38	INS	3.79044e-22
2-210	2	68437382	68458626	NONE	INS	68437382	68458626		4782	1.07966e-22		50	35	INS	1.07966e-22
2-211	2	68583723	68613664	NONE	DEL	68583723	68613664		-4723	1.07966e-22		49	42	DEL	1.07966e-22
2-212	2	69069006	69069006	EC	NONE			69069006	0		5.09324e-32	63	58	EC	5.09324e-32
2-213	2	69637448	69637448	EC	NONE			69637448	0		2.02395e-39	69	62	EC	2.02395e-39
2-214	2	69756406	70104843	OTHER	DEL	69756406	70104843		-66328	3.6106e-22		39	26	DEL	3.6106e-22
2-215	2	70330108	70397055	NONE	DEL	70330108	70397055		-46491	3.79044e-22		48	32	DEL	3.79044e-22
2-216	2	70455378	70455378	EC	NONE			70455378	0		1.13718e-32	49	43	EC	1.13718e-32
2-217	2	70664028	70741148	OTHER	INS	70664028	70741148		82005	3.51369e-22		17	7	INS	3.51369e-22
2-218	2	70793520	70855737	OTHER	DEL	70793520	70855737		-21272	3.63459e-22		34	27	DEL	3.63459e-22
2-219	2	71033784	71033784	MC	NONE			71033784	0		1.5738e-17	49	3	MC	1.5738e-17
2-220	2	71401211	71401211	MC	NONE			71401211	0		9.49103e-28	60	3	MC	9.49103e-28
2-221	2	71424158	71437222	NONE	DEL	71424158	71437222		-3728	1.07966e-22		60	40	DEL	1.07966e-22
2-222	2	71565166	71639200	OTHER	NONE	71565166	71639200		0					OTHER
2-223	2	72655374	72758664	NONE	DEL	72655374	72758664		-30568	3.53363e-22		30	26	DEL	3.53363e-22
2-224	2	72838762	72838762	EC	NONE			72838762	0		1.02439e-06	34	17	EC	1.02439e-06	hap
2-225	2	72869026	72915059	NONE	DEL	72869026	72915059		-35808	1.07966e-22		35	22	DEL	1.07966e-22
2-226	2	72944052	72956357	NONE	INS	72944052	72956357		8290	3.71292e-22		30	24	INS	3.71292e-22
2-227	2	73014834	73034167	EC	INS	73014834	73034167		6167	3.71292e-22		30	24	INS	3.71292e-22
2-228	2	73277593	73309610	NONE	INS	73277593	73309610		23554	3.68439e-22		36	27	INS	3.68439e-22
2-229	2	73368479	73376053	NONE	DEL	73368479	73376053		-7574	0		39	0	DEL	0
2-230	2	73492250	73526849	OTHER	NONE	73492250	73526849		0					OTHER
2-231	2	73569216	73592754	NONE	DEL	73569216	73592754		-23538	0		38	0	DEL	0
2-232	2	73636786	73697081	OTHER	DEL	73636786	73697081		-36159	3.51369e-22		37	25	DEL	3.51369e-22
2-233	2	73748187	73763151	NONE	DEL	73748187	73763151		-5477	1.07966e-22		40	30	DEL	1.07966e-22
2-234	2	73983241	74066179	OTHER	DEL	73983241	74066179		-25885	3.48907e-22		56	38	DEL	3.48907e-22
2-235	2	74827782	74827782	EC	NONE			74827782	0		1.19194e-42	38	35	EC	1.19194e-42
2-236	2	75329989	75497155	OTHER	NONE	75329989	75497155		0					OTHER		misassembly
2-237	2	75736403	75805265	NONE	DEL	75736403	75805265		-68862	0		34	0	DEL	0
2-238	2	76351976	76351976	NONE	INS	76351976	76351976		8008	0		40	0	INS	0
2-239	2	76422849	76460623	OTHER	DEL	76422849	76460623		-11429	3.48907e-22		48	36	DEL	3.48907e-22
2-240	2	76681869	76713902	NONE	DEL	76681869	76713902		-15210	3.71391e-22		51	39	DEL	3.71391e-22
2-241	2	76956838	76956838	MC	NONE			76956838	0		5.06933e-12	27	1	MC	5.06933e-12
2-242	2	76992500	77163523	OTHER	DEL	76992500	77163523		-56316	3.50891e-22		12	8	DEL	3.50891e-22
2-243	2	77346891	77382253	NONE	DEL	77346891	77382253		-7232	1.07966e-22		42	34	DEL	1.07966e-22
2-244	2	78013785	78084908	NONE	DEL	78013785	78084908		-71123	0		61	0	DEL	0
2-245	2	78137125	78137125	EC	NONE			78137125	0		1.9849e-56	65	55	EC	1.9849e-56
2-246	2	78326834	78366773	OTHER	DEL	78326834	78366773		-12189	3.50891e-22		49	29	DEL	3.50891e-22
2-247	2	78540854	78671130	OTHER	DEL	78544712	78671130		-58509	3.68577e-22		47	26	DEL	3.68577e-22
2-248	2	79041054	79045931	NONE	DEL	79041054	79045931		-4877	0		39	0	DEL	0
2-249	2	79167732	79178421	NONE	INS	79167732	79178421		5560	3.73656e-22		34	21	INS	3.73656e-22
2-250	2	79309648	79403877	OTHER	DEL	79309648	79403877		-40997	3.98222e-22		44	37	DEL	3.98222e-22
2-251	2	79745768	79798905	OTHER	INS	79745768	79798905		43723	3.6649e-22		50	36	INS	3.6649e-22
2-252	2	80062682	80085957	NONE	INS	80062682	80085957		36097	1.07966e-22		36	28	INS	1.07966e-22
2-253	2	80150372	80183823	OTHER	INS	80150372	80183823		47681	3.45263e-22		35	27	INS	3.45263e-22
2-254	2	80536034	80647918	OTHER	DEL	80536034	80647918		-35300	3.93371e-22		48	41	DEL	3.93371e-22
2-255	2	80783387	80783387	EC	NONE			80783387	0		1.50669e-16	52	33	EC	1.50669e-16	hap
2-256	2	81020174	81038645	OTHER	INS	81020174	81038645		4014	3.62348e-22		37	25	INS	3.62348e-22
2-257	2	81110464	81110464	MC	NONE			81110464	0		1.98989e-21	40	1	MC	1.98989e-21
2-258	2	81168075	81208721	EC	INS	81168075	81208721		8462	1.07966e-22		40	26	INS	1.07966e-22
2-259	2	81602566	81734540	NONE	DEL	81602566	81734540		-131974	0		32	0	DEL	0
2-260	2	81812631	81841811	OTHER	INS	81812631	81841811		10882	3.93371e-22		30	23	INS	3.93371e-22
2-261	2	82458548	82512027	NONE	INS	82458548	82512027		58003	3.72555e-22		35	28	INS	3.72555e-22
2-262	2	82648007	82711397	NONE	DEL	82648007	82711397		-55042	1.07966e-22		46	28	DEL	1.07966e-22
2-263	2	82924836	82937293	NONE	DEL	82924836	82937293		-4064	1.07966e-22		57	32	DEL	1.07966e-22
2-264	2	83213071	83221058	NONE	DEL	83213071	83221058		-7987	0		49	0	DEL	0
2-265	2	83461382	83477868	OTHER	INS	83461382	83477868		30850	3.6106e-22		43	23	INS	3.6106e-22
2-266	2	84749004	84782385	OTHER	INS	84749004	84782385		5846	3.54983e-22		41	29	INS	3.54983e-22
2-267	2	84810751	85077459	OTHER	DEL	84826183	85077459		-7274	0.190125		21	15	DEL	0.190125
2-268	2	85189832	85262347	OTHER	NONE	85189832	85262347		0					OTHER
2-269	2	85280580	85320791	NONE	DEL	85280580	85320791		-18526	3.55021e-22		50	32	DEL	3.55021e-22
2-270	2	85465511	85511317	OTHER	INS	85465511	85511317		7360	3.91043e-22		35	27	INS	3.91043e-22
2-271	2	85774875	86011898	OTHER	INS	85774875	86011898		101227	3.91043e-22		8	4	INS	3.91043e-22
2-272	2	86090310	86123032	NONE	DEL	86090310	86123032		-32722	0		58	0	DEL	0
2-273	2	86141391	86304496	OTHER	DEL	86141391	86304496		-57143	3.55021e-22		51	28	DEL	3.55021e-22
2-274	2	86435475	86466853	NONE	DEL	86435475	86466853		-9995	3.93371e-22		59	40	DEL	3.93371e-22
2-275	2	87198426	87232379	NONE	DEL	87198426	87232379		-33953	0		56	0	DEL	0
2-276	2	87333164	87350609	OTHER	DEL	87333164	87350609		-4102	3.74263e-22		55	34	DEL	3.74263e-22
2-277	2	87931413	88030215	OTHER	NONE	87931413	88030215		0					OTHER
2-278	2	88053485	88053485	MC	NONE			88053485	0		1.26932e-25	54	2	MC	1.26932e-25
2-279	2	88708108	88876200	NONE	DEL	88708108	88876200		-133746	1.07966e-22		45	37	DEL	1.07966e-22
2-280	2	89003417	89051348	NONE	DEL	89003417	89051348		-47931	0		46	0	DEL	0
2-281	2	89180255	89257791	NONE	DEL	89198977	89257791		-45293	1.07966e-22		47	36	DEL	1.07966e-22
2-282	2	90013901	90013901	EC	NONE			90013901	0		6.36681e-42	48	43	EC	6.36681e-42
2-283	2	90399995	90479710	OTHER	DEL	90399995	90479710		-44186	3.73876e-22		51	35	DEL	3.73876e-22
2-284	2	91751449	91751449	MC	NONE			91751449	0		1.23336e-20	56	3	MC	1.23336e-20
2-285	2	92158442	92194992	OTHER	NONE	92158442	92194992		0					OTHER
2-286	2	92521592	92521592	MC	NONE			92521592	0		2.03221e-17	55	7	MC	2.03221e-17
2-287	2	93615933	93993260	OTHER	DEL	93615933	93993260		-296481	3.73876e-22		51	35	DEL	3.73876e-22
2-288	2	93639511	93899617	OTHER	NONE	93639511	93899617		0					OTHER		inverted
2-289	2	94477856	94535783	NONE	DEL	94477856	94535783		-51851	1.07966e-22		65	44	DEL	1.07966e-22
2-290	2	94622436	94925009	OTHER	NONE	94622436	94925009		0					OTHER		misassembly
2-291	2	95173020	95247007	NONE	DEL	95173020	95247007		-73987	0		39	0	DEL	0
2-292	2	95807805	95924508	NONE	DEL	95807805	95924508		-84419	1.07966e-22		43	32	DEL	1.07966e-22
2-293	2	95973785	95983492	EC	INS	95973785	95983492		3346	1.07966e-22		45	32	INS	1.07966e-22
2-294	2	96449802	96489933	NONE	DEL	96449802	96489933		-20700	1.07966e-22		55	43	DEL	1.07966e-22
2-295	2	96783820	96783820	MC	NONE			96783820	0		3.46668e-33	58	1	MC	3.46668e-33
2-296	2	96844749	96844749	EC	NONE			96844749	0		3.71115e-50	62	47	EC	3.71115e-50
2-297	2	97114488	97186218	NONE	DEL	97114488	97186218		-71730	0		40	0	DEL	0
2-298	2	97218743	97218743	EC	NONE			97218743	0		1.78575e-15	45	36	EC	1.78575e-15
2-299	2	97278646	97292599	OTHER	INS	97278646	97292599		19076	3.62523e-22		45	26	INS	3.62523e-22
2-300	2	97443764	97484141	NONE	DEL	97443764	97484141		-40377	0		61	0	DEL	0
2-301	2	97871342	97913343	OTHER	DEL	97871342	97913343		-4866	9.5177e-19		57	39	DEL	9.5177e-19
2-302	2	98047889	98047889	EC	NONE			98047889	0		1.89557e-23	57	47	EC	1.89557e-23
2-303	2	98307891	98392109	NONE	DEL	98307891	98392109		-66481	1.07966e-22		56	31	DEL	1.07966e-22
2-304	2	99434481	99473427	OTHER	NONE	99434481	99473427		0					OTHER
2-305	2	99757089	99800057	NONE	DEL	99757089	99800057		-15607	3.50584e-22		55	44	DEL	3.50584e-22
2-306	2	99847613	99847613	EC	NONE			99847613	0		2.2049e-41	54	44	EC	2.2049e-41
2-307	2	100449623	100467167	NONE	DEL	100449623	100467167		-5836	1.07966e-22		55	37	DEL	1.07966e-22
2-308	2	100809323	100851833	NONE	DEL	100809323	100851833		-42510	0		67	0	DEL	0
2-309	2	101340177	101384066	OTHER	DEL	101340177	101384066		-6591	3.45263e-22		50	43	DEL	3.45263e-22
2-310	2	101423588	101478832	NONE	DEL	101423588	101478832		-8614	1.07966e-22		61	46	DEL	1.07966e-22
2-311	2	101505616	101505616	EC	NONE			101505616	0		2.3746e-51	66	57	EC	2.3746e-51
2-312	2	102163310	102163310	EC	NONE			102163310	0		1.19194e-42	54	47	EC	1.19194e-42
2-313	2	102184638	102218248	OTHER	DEL	102184638	102218248		-14224	3.71379e-22		50	40	DEL	3.71379e-22
2-314	2	102508100	102508100	EC	NONE			102508100	0		6.5578e-33	40	35	EC	6.5578e-33
2-315	2	102537132	102537132	EC	NONE			102537132	0		2.82106e-39	42	36	EC	2.82106e-39
2-316	2	102595282	102668998	OTHER	NONE	102595282	102668998		0					OTHER
2-317	2	102801524	102959997	OTHER	DEL	102801524	102959997		-36348	3.6106e-22		39	29	DEL	3.6106e-22
2-318	2	102801524	102933875	OTHER	NONE	102801524	102933875		0					OTHER		inverted
2-319	2	103095456	103126098	NONE	DEL	103095456	103126098		-8368	1.07966e-22		34	31	DEL	1.07966e-22
2-320	2	103142013	103167395	NONE	INS	103142013	103167395		28527	3.40659e-22		30	21	INS	3.40659e-22
2-321	2	103289208	103316463	NONE	DEL	103289208	103316463		-27255	0		37	0	DEL	0
2-322	2	103453019	103460988	NONE	DEL	103453019	103460988		-7969	0		39	0	DEL	0
2-323	2	103984829	104095021	OTHER	DEL	103984829	104095021		-58035	3.34114e-22		45	33	DEL	3.34114e-22
2-324	2	104462197	104462197	EC	NONE			104462197	0		5.40823e-36	54	52	EC	5.40823e-36
2-325	2	105024281	105024281	EC	NONE			105024281	0		9.77792e-30	45	39	EC	9.77792e-30
2-326	2	105299976	105330171	NONE	INS	105299976	105330171		70380	3.51369e-22		39	25	INS	3.51369e-22	translocation to ~120 kb position
2-327	2	105435113	105501147	NONE	DEL	105435113	105501147		-66034	0		54	0	DEL	0
2-328	2	106094333	106282950	OTHER	DEL	106094333	106282950		-73810	3.91317e-22		56	37	DEL	3.91317e-22
2-329	2	106414114	106585797	OTHER	NONE	106414114	106585797		0					OTHER		misassembly
2-330	2	107063004	107127382	NONE	DEL	107063004	107127382		-44827	1.07966e-22		38	26	DEL	1.07966e-22
2-331	2	107480359	108521229	NONE	DEL	107480359	108521229		-1040870	0		57	0	DEL	0
2-332	2	107553210	108499765	OTHER	NONE	107553210	108499765		0					OTHER		inverted/translocated to chr16_OM
2-333	2	107894233	107941704	NONE	DEL	107894233	107941704		-47471	1.07966e-22		38	26	DEL	1.07966e-22
2-334	2	108283687	108337447	OTHER	NONE	108283687	108337447		0					OTHER		misassembly
2-335	2	108820024	108820024	MC	NONE			108820024	0		2.71193e-22	43	2	MC	2.71193e-22
2-336	2	109719914	109777687	NONE	INS	109719914	109777687		58967	3.41323e-22		29	17	INS	3.41323e-22
2-337	2	109827566	109919651	NONE	DEL	109827566	109919651		-77061	1.07966e-22		50	39	DEL	1.07966e-22
2-338	2	110003062	110119857	NONE	DEL	110003062	110119857		-116795	0		49	0	DEL	0
2-339	2	110435603	110435603	EC	NONE			110435603	0		7.77638e-34	48	41	EC	7.77638e-34
2-340	2	110485109	110562582	OTHER	DEL	110485109	110562582		-47966	3.6649e-22		42	35	DEL	3.6649e-22
2-341	2	110987131	111037186	NONE	DEL	110987131	111037186		-50055	0		46	0	DEL	0
2-342	2	111247436	111354173	NONE	DEL	111247436	111354173		-106737	0		42	0	DEL	0
2-343	2	111617250	111622399	NONE	DEL	111617250	111622399		-5149	0		40	0	DEL	0
2-344	2	112003297	112039630	OTHER	INS	112003297	112039630		8357	3.87949e-22		42	37	INS	3.87949e-22
2-345	2	113602046	113660993	NONE	DEL	113602046	113660993		-45836	1.07966e-22		37	26	DEL	1.07966e-22
2-346	2	113953491	113953491	EC	NONE			113953491	0		3.66784e-42	57	50	EC	3.66784e-42
2-347	2	114014690	114043775	NONE	DEL	114014690	114043775		-10833	1.07966e-22		52	24	DEL	1.07966e-22
2-348	2	114153166	114177869	NONE	INS	114153166	114177869		5705	1.07966e-22		46	19	INS	1.07966e-22
2-349	2	114413432	114413432	EC	NONE			114413432	0		3.74824e-33	49	43	EC	3.74824e-33
2-350	2	114677781	114764213	NONE	DEL	114677781	114764213		-55512	1.07966e-22		53	38	DEL	1.07966e-22
2-351	2	114851164	114851164	EC	NONE			114851164	0		8.7667e-29	60	49	EC	8.7667e-29
2-352	2	115439007	115439007	EC	NONE			115439007	0		2.61507e-37	51	42	EC	2.61507e-37
2-353	2	115460896	115469470	NONE	INS	115460896	115469470		6910	3.87949e-22		42	37	INS	3.87949e-22
2-354	2	115812223	115832398	OTHER	INS	115812223	115832398		3881	3.41971e-22		33	22	INS	3.41971e-22
2-355	2	116092733	116092733	EC	NONE			116092733	0		4.97762e-37	45	43	EC	4.97762e-37
2-356	2	116340722	116340722	EC	NONE			116340722	0		4.68615e-10	40	30	EC	4.68615e-10
2-357	2	116417796	116440397	NONE	DEL	116417796	116440397		-3907	1.07966e-22		37	25	DEL	1.07966e-22
2-358	2	116699655	116715593	NONE	INS	116699655	116715593		156900	3.54045e-22		25	13	INS	3.54045e-22
2-359	2	117437581	117442963	OTHER	NONE	117437581	117442963		0					OTHER
2-360	2	117492009	117514308	NONE	INS	117492009	117514308		7127	1.07966e-22		41	31	INS	1.07966e-22
2-361	2	117572916	117593547	MC	DEL	117572916	117593547		-4147	1.07966e-22		48	20	DEL	1.07966e-22
2-362	2	117662619	117662619	MC	NONE			117662619	0		4.73884e-18	53	6	MC	4.73884e-18
2-363	2	117699505	117699505	EC	NONE			117699505	0		7.67132e-38	56	48	EC	7.67132e-38
2-364	2	118290116	118290116	EC	NONE			118290116	0		9.61169e-47	57	48	EC	9.61169e-47
2-365	2	119066470	119113484	OTHER	DEL	119066470	119113484		-13012	3.40659e-22		65	51	DEL	3.40659e-22
2-366	2	119184582	119265982	OTHER	DEL	119184582	119265982		-17667	3.60095e-22		54	38	DEL	3.60095e-22
2-367	2	119325197	119348210	EC	NONE		119325197	119348210	0		7.67132e-38	56	48	EC	7.67132e-38
2-368	2	120091739	120192815	OTHER	INS	120091739	120192815		14155	7.49587e-07		12	8	INS	7.49587e-07	misassembly
2-369	2	120690617	120726190	NONE	DEL	120690617	120726190		-19595	1.07966e-22		54	40	DEL	1.07966e-22
2-370	2	120988060	121006911	EC	NONE		120988060	121006911	0		7.67132e-38	56	48	EC	7.67132e-38
2-371	2	121200249	121239528	NONE	DEL	121200249	121239528		-39279	0		22	0	DEL	0
2-372	2	121597620	121633955	NONE	DEL	121597620	121633955		-10594	1.07966e-22		57	43	DEL	1.07966e-22
2-373	2	122435122	122477204	NONE	DEL	122435122	122477204		-16888	1.07966e-22		54	36	DEL	1.07966e-22
2-374	2	122700006	122730400	NONE	INS	122700006	122730400		230506	3.64935e-22		27	21	INS	3.64935e-22
2-375	2	122744653	123111471	OTHER	INS	122744653	123111471		304822	3.50885e-22		43	26	INS	3.50885e-22
2-376	2	124140904	124163250	NONE	DEL	124140904	124163250		-8997	3.50885e-22		26	16	DEL	3.50885e-22
2-377	2	124232350	124276932	OTHER	NONE	124232350	124276932		0					OTHER
2-378	2	124743325	124766177	OTHER	INS	124743325	124766177		9312	3.85008e-22		44	31	INS	3.85008e-22
2-379	2	125679374	125723325	NONE	DEL	125679374	125723325		-15296	1.07966e-22		59	53	DEL	1.07966e-22
2-380	2	125793053	125808688	NONE	DEL	125793053	125808688		-3608	1.07966e-22		57	30	DEL	1.07966e-22
2-381	2	126594728	126723140	OTHER	DEL	126594728	126723140		-31308	3.93371e-22		20	12	DEL	3.93371e-22
2-382	2	127552901	127573123	OTHER	INS	127552901	127573123		6233	3.89605e-22		34	22	INS	3.89605e-22
2-383	2	128706154	128746414	OTHER	INS	128706154	128746414		10641	3.85666e-22		33	25	INS	3.85666e-22
2-384	2	128980132	129021544	OTHER	DEL	128980132	129021544		-20529	3.85666e-22		13	8	DEL	3.85666e-22
2-385	2	129084155	129230254	OTHER	DEL	129084155	129230254		-78389	3.85666e-22		13	8	DEL	3.85666e-22
2-386	2	129711568	129754435	EC	DEL	129711568	129754435		-16600	1.07966e-22		33	18	DEL	1.07966e-22
2-387	2	130176422	130176422	EC	NONE			130176422	0		3.24856e-36	57	45	EC	3.24856e-36
2-388	2	130503777	130524831	NONE	DEL	130503777	130524831		-6660	1.07966e-22		37	26	DEL	1.07966e-22
2-389	2	130723291	130819921	OTHER	DEL	130723291	130819921		-23872	3.92895e-22		26	17	DEL	3.92895e-22
2-390	2	131229530	131282072	NONE	DEL	131229530	131282072		-19027	1.07966e-22		49	37	DEL	1.07966e-22
2-391	2	131415390	131452551	NONE	DEL	131415390	131452551		-9973	1.07966e-22		46	32	DEL	1.07966e-22
2-392	2	131623808	131642277	NONE	INS	131623808	131642277		15151	3.43348e-22		40	27	INS	3.43348e-22
2-393	2	131798313	131868499	OTHER	DEL	131798313	131868499		-36559	3.66433e-22		37	25	DEL	3.66433e-22
2-394	2	132856610	133191493	OTHER	DEL	132856610	133191493		-124443	3.46501e-22		11	9	DEL	3.46501e-22
2-395	2	133752833	133880163	OTHER	NONE	133766738	133880163		0					OTHER
2-396	2	134116391	134189325	OTHER	DEL	134116391	134189325		-13634	3.82721e-22		40	25	DEL	3.82721e-22
2-397	2	135790320	135835254	NONE	DEL	135790320	135835254		-38253	1.07966e-22		24	18	DEL	1.07966e-22
2-398	2	136474931	136474931	MC	NONE			136474931	0		9.859e-09	28	6	MC	9.859e-09	hap
2-399	2	137091090	137091090	EC	NONE			137091090	0		9.04642e-10	40	18	EC	9.04642e-10	hap
2-400	2	137781878	137797278	OTHER	INS	137781878	137797278		7053	3.4095e-22		50	27	INS	3.4095e-22
2-401	2	137964054	138122627	OTHER	DEL	137964054	138122627		-54533	3.4591e-22		27	21	DEL	3.4591e-22
2-402	2	138345576	138383693	OTHER	NONE	138345576	138383693		0					OTHER
2-403	2	138634336	138730731	OTHER	DEL	138634336	138730731		-77766	3.51662e-22		33	23	DEL	3.51662e-22
2-404	2	140198930	140212535	NONE	DEL	140198930	140212535		-4804	1.07966e-22		21	18	DEL	1.07966e-22
2-405	2	140260183	140260183	EC	NONE			140260183	0		6.26883e-10	22	16	EC	6.26883e-10
2-406	2	140351855	140408482	OTHER	DEL	140351855	140408482		-29945	3.30958e-22		21	13	DEL	3.30958e-22
2-407	2	141096294	141096294	EC	NONE			141096294	0		4.77419e-29	42	36	EC	4.77419e-29
3-1	3	24122	479086	OTHER	NONE	24122	479086		0					OTHER		this part of sequence seems matching chr_OM better than
3-2	3	1977156	2050253	NONE	DEL	1977156	2050253		-27575	1.08942e-22		52	40	DEL	1.08942e-22
3-3	3	2313677	2319298	NONE	INS	2313677	2319298		5359	1.08942e-22		51	35	INS	1.08942e-22
3-4	3	2741395	2783075	NONE	DEL	2741395	2783075		-17095	4.03591e-22		42	31	DEL	4.03591e-22
3-5	3	2849756	2973974	OTHER	DEL	2849756	2973974		-59193	4.03591e-22		31	20	DEL	4.03591e-22
3-6	3	3156300	3214667	NONE	DEL	3156300	3214667		-58367	0		45	0	DEL	0
3-7	3	4301282	4325363	NONE	DEL	4301282	4325363		-9186	1.08942e-22		48	31	DEL	1.08942e-22
3-8	3	4566734	4627841	OTHER	DEL	4566734	4627841		-38484	4.03591e-22		46	30	DEL	4.03591e-22	misassembly
3-9	3	4767843	4879112	OTHER	NONE	4767843	4879112		0					OTHER		misassembly
3-10	3	5247596	5247596	MC	NONE			5247596	0		3.90475e-28	61	3	MC	3.90475e-28
3-11	3	5276200	5301822	OTHER	NONE	5276200	5301822		0					OTHER		misassembly
3-12	3	5294744	5294744	EC	NONE			5294744	0		1.52626e-08	59	24	EC	1.52626e-08	haplotype
3-13	3	5502100	5513165	NONE	DEL	5502100	5513165		-11065	0		47	0	DEL	0
3-14	3	5687193	5687193	MC	NONE			5687193	0		6.22654e-19	44	4	MC	6.22654e-19
3-15	3	5815661	5864808	OTHER	NONE	5815661	5864808		0					OTHER		misassembly
3-16	3	5915054	5915054	EC	NONE			5915054	0		1.8159e-32	43	37	EC	1.8159e-32
3-17	3	6015454	6076048	NONE	DEL	6015454	6076048		-10664	1.08942e-22		46	35	DEL	1.08942e-22
3-18	3	6210547	6299647	OTHER	NONE	6210547	6299647		0					OTHER		misassembly
3-19	3	6468817	6540665	NONE	DEL	6468817	6540665		-23295	1.08942e-22		45	33	DEL	1.08942e-22
3-20	3	6800158	6807749	NONE	DEL	6800158	6807749		-7591	0		37	0	DEL	0
3-21	3	6906023	6906023	MC	NONE			6906023	0		7.06602e-24	42	1	MC	7.06602e-24
3-22	3	8023294	8133784	NONE	DEL	8023294	8133784		-92535	1.08942e-22		52	41	DEL	1.08942e-22
3-23	3	8162154	8183821	NONE	DEL	8162154	8183821		-5213	1.08942e-22		45	30	DEL	1.08942e-22
3-24	3	8583378	8626833	NONE	DEL	8583378	8626833		-29711	4.03591e-22		42	23	DEL	4.03591e-22
3-25	3	9213119	9243853	NONE	INS	9225796	9243853		118258	4.03591e-22		19	15	INS	4.03591e-22
3-26	3	9301599	9304223	NONE	INS	9304223	9304223		84966	0		42	0	INS	0
3-27	3	9783300	9809342	NONE	DEL	9783300	9809342		-19900	4.03591e-22		53	33	DEL	4.03591e-22
3-28	3	9956155	10013573	NONE	DEL	9956155	10013573		-23739	1.08942e-22		42	35	DEL	1.08942e-22
3-29	3	11272967	11272967	EC	NONE			11272967	0		1.4616e-38	44	35	EC	1.4616e-38
3-30	3	11910602	11926201	NONE	INS	11910602	11926201		6349	1.08942e-22		10	7	INS	1.08942e-22
3-31	3	12242921	12379297	OTHER	DEL	12242921	12379297		-82507	4.03591e-22		44	32	DEL	4.03591e-22	misassembly
3-32	3	12471789	12601747	OTHER	NONE	12471789	12601747		0					OTHER		misassembly
3-33	3	12676984	12676984	MC	NONE			12676984	0		5.20869e-28	51	0	MC	5.20869e-28
3-34	3	12716634	12727696	NONE	INS	12716634	12727696	107550	1.08942e-22		10	7		1.08942e-22
3-35	3	12737108	12772580	NONE	INS	12737108	12772580		107460	4.03591e-22		39	23	INS	4.03591e-22
3-36	3	12827246	13228262	OTHER	NONE	12844771	13228262		0					OTHER		misassembly
3-37	3	13513342	13637532	OTHER	NONE	13513342	13637532		0					OTHER		misassembly
3-38	3	13864577	13864577	MC	NONE			13864577	0		1.0195e-22	44	1	MC	1.0195e-22
3-39	3	14127796	14166131	NONE	INS	14127796	14166131		7526	1.08942e-22		38	26	INS	1.08942e-22
3-40	3	14356511	14463359	NONE	DEL	14356511	14463359		-89417	4.03591e-22		42	31	DEL	4.03591e-22
3-41	3	14705523	14929310	NONE	DEL	14705523	14929310		-98354	4.03591e-22		42	31	DEL	4.03591e-22
3-42	3	15104916	15104916	EC	NONE			15104916	0		1.20708e-25	34	27	EC	1.20708e-25
3-43	3	15344130	15380567	NONE	DEL	15344130	15380567		-30924	1.08942e-22		34	24	DEL	1.08942e-22
3-44	3	15517342	15535580	NONE	INS	15535580	15535580		127895	0		22	0	INS	0
3-45	3	15599053	15608665	NONE	INS	15599053	15608665		29120	0		22	0	INS	0
3-46	3	16439349	16500929	NONE	DEL	16439349	16500929		-55143	4.03591e-22		40	26	DEL	4.03591e-22
3-47	3	16539264	16557871	NONE	INS	16539264	16557871		10228	1.08942e-22		38	29	INS	1.08942e-22
3-48	3	17003374	17003374	EC	NONE			17003374	0		1.43412e-36	49	40	EC	1.43412e-36
3-49	3	17802654	17839206	NONE	DEL	17821521	17839206		-11184	4.03591e-22		37	22	DEL	4.03591e-22
3-50	3	17870918	17870918	EC	NONE			17870918	0		2.07231e-27	36	30	EC	2.07231e-27
3-51	3	18451014	18506730	NONE	DEL	18451014	18506730		-31842	1.08942e-22		51	29	DEL	1.08942e-22
3-52	3	18545958	18581301	NONE	INS	18561110	18571384		192217	4.03591e-22		19	12	INS	4.03591e-22
3-53	3	18615763	18703519	NONE	DEL	18615763	18703519		-87756	0		44	0	DEL	0
3-54	3	18763906	18792338	NONE	INS	18783994	18783994		35817	0		45	0	INS	0
3-55	3	18858812	18882321	OTHER	NONE	18858812	18882321		0					OTHER		misassembly
3-56	3	18918322	19007125	OTHER	NONE	18918322	19007125		0					OTHER		misassembly
3-57	3	19159799	19172566	NONE	INS	19167268	19167268		5195	0		42	0	INS	0
3-58	3	19285906	19285906	MC	NONE			19285906	0		2.07098e-21	42	1	MC	2.07098e-21
3-59	3	19354613	19476495	OTHER	DEL	19357726	19476495		-37409	0		44	0	DEL	0
3-60	3	19621634	19621634	MC	NONE		19621634	19621634		103728	0		22		INS	0
3-61	3	19657035	19754261	NONE	DEL	19657035	19754261		-97226	0		34	0	DEL	0
3-62	3	19931883	20010875	NONE	DEL	19931883	20010875		-78992	0		28	0	DEL	0
3-63	3	21197821	21238094	NONE	DEL	21197821	21238094		-24647	4.03591e-22		58	35	DEL	4.03591e-22
3-64	3	22086361	22163514	NONE	DEL	22086361	22163514		-60450	1.08942e-22		22	12	DEL	1.08942e-22
3-65	3	23569845	23631708	NONE	DEL	23569845	23631708		-61863	0		54	0	DEL	0
3-66	3	23673656	23695829	NONE	INS	23677391	23695829		45866	4.03591e-22		59	43	INS	4.03591e-22
3-67	3	23999217	24017171	NONE	INS	23999217	24017171		28548	4.03591e-22		46	30	INS	4.03591e-22
3-68	3	24474577	24474577	EC	NONE			24474577	0		5.64662e-40	62	46	EC	5.64662e-40
3-69	3	24663839	24795307	NONE	DEL	24663839	24795307		-82280	1.08942e-22		36	29	DEL	1.08942e-22
3-70	3	25116523	25351181	OTHER	DEL	25116523	25351181		-82018	1.08942e-22		36	29	DEL	1.08942e-22
3-71	3	26174206	26174206	MC	NONE			26174206	0		5.5625e-21	57	2	MC	5.5625e-21
3-72	3	26444642	26851241	OTHER	DEL	26444642	26851241		-340145	4.03591e-22		50	33	DEL	4.03591e-22
3-73	3	27147041	27162384	NONE	INS	27147041	27162384		4771	1.08942e-22		43	24	INS	1.08942e-22
3-74	3	27275220	27331419	OTHER	INS	27275220	27331419		75435	4.03591e-22		38	22	INS	4.03591e-22	misassembly
3-75	3	27390008	27442648	NONE	DEL	27390008	27442648		-22858	4.03591e-22		55	40	DEL	4.03591e-22
3-76	3	27900599	27962965	NONE	DEL	27900599	27962965		-28184	1.08942e-22		54	45	DEL	1.08942e-22
3-77	3	28152516	28179307	NONE	DEL	28152516	28179307		-23617	1.08942e-22		57	19	DEL	1.08942e-22
3-78	3	28648440	28678204	OTHER	NONE	28648440	28678204		0					OTHER		misassembly
3-79	3	28902766	28991996	NONE	DEL	28902766	28991996		-89230	0		55	0	DEL	0
3-80	3	29203545	29252939	NONE	DEL	29203545	29252939		-49394	0		60	0	DEL	0
3-81	3	30282367	30296734	NONE	INS	30282367	30296734		13516	1.08942e-22		54	34	INS	1.08942e-22
3-82	3	30298888	30325145	OTHER	NONE	30298888	30325145			0					OTHER
3-83	3	30372780	30437023	OTHER	NONE	30372780	30437023		0					OTHER		inversion
3-84	3	30609413	30690461	NONE	INS	30609413	30690461		17550	1.08942e-22		48	33	INS	1.08942e-22
3-85	3	30782841	30812393	OTHER	NONE	30782841	30812393		0					OTHER		misassembly
3-86	3	31005878	31034065	EC	NONE		31005878	31034065	0		5.64662e-40	62	46	EC	5.64662e-40
3-87	3	31705541	31747816	NONE	DEL	31705541	31747816		-11110	1.08942e-22		63	41	DEL	1.08942e-22
3-88	3	32749408	32830409	NONE	DEL	32749408	32830409		-65311	1.08942e-22		54	42	DEL	1.08942e-22
3-89	3	33683774	33741428	NONE	DEL	33683774	33741428		-48086	1.08942e-22		40	29	DEL	1.08942e-22
3-90	3	34009599	34041610	NONE	INS	34009599	34041610		8288	1.08942e-22		46	29	INS	1.08942e-22
3-91	3	34079585	34105221	NONE	DEL	34079585	34105221		-8957	1.08942e-22		57	27	DEL	1.08942e-22
3-92	3	34323418	34332430	NONE	DEL	34323418	34332430		-9012	0		52	0	DEL	0
3-93	3	34501577	34523314	NONE	DEL	34501577	34523314		-8563	1.08942e-22		56	35	DEL	1.08942e-22
3-94	3	34634077	34663906	NONE	INS	34634077	34663906		4493	1.08942e-22		50	39	INS	1.08942e-22
3-95	3	34771230	34849327	NONE	DEL	34771230	34849327		-61630	1.08942e-22		58	36	DEL	1.08942e-22
3-96	3	34918974	34918974	MC	NONE			34918974	0		6.64757e-16	51	5	MC	6.64757e-16
3-97	3	35193495	35283685	OTHER	DEL	35193495	35283685		-19240	1.08942e-22		58	36	DEL	1.08942e-22
3-98	3	36074683	36100064	NONE	DEL	36074683	36100064		-4911	1.08942e-22		47	39	DEL	1.08942e-22
3-99	3	36762247	36781119	NONE	DEL	36762247	36781119		-18872	0		45	0	DEL	0
3-100	3	36823770	36843247	NONE	INS	36823770	36843247		10321	1.08942e-22		46	32	INS	1.08942e-22
3-101	3	37068881	37122547	OTHER	INS	37068881	37122547		70184	4.03591e-22		45	31	INS	4.03591e-22
3-102	3	37390796	37390796	MC	NONE			37390796	0		3.1846e-20	63	6	MC	3.1846e-20
3-103	3	37394901	37394901	MC	NONE			37394901	0		6.06985e-18	63	8	MC	6.06985e-18
3-104	3	37442619	37455928	NONE	DEL	37442619	37455928		-4456	1.08942e-22		68	52	DEL	1.08942e-22
3-105	3	37477918	37499783	NONE	DEL	37477918	37499783		-21865	0		61	0	DEL	0
3-106	3	37782045	37925480	NONE	DEL	37799730	37925480		-125750	0		59	0	DEL	0
3-107	3	38054346	38119100	OTHER	NONE	38054346	38119100		0					OTHER		misassembly
3-108	3	38396359	38396359	MC	NONE			38396359	0		1.11084e-24	47	1	MC	1.11084e-24
3-109	3	38568489	38669153	OTHER	DEL	38568489	38669153		-50582	4.03591e-22		36	23	DEL	4.03591e-22
3-110	3	39027424	39074943	NONE	DEL	39027424	39074943		-30581	1.08942e-22		31	24	DEL	1.08942e-22
3-111	3	39665184	39711812	OTHER	NONE	39665184	39711812		0					OTHER		inversion
3-112	3	39769082	39775897	NONE	DEL	39769082	39775897		-6815	0		41	0	DEL	0
3-113	3	40325741	40344414	NONE	INS	40325741	40344414		4771	1.08942e-22		52	40	INS	1.08942e-22
3-114	3	40483938	40604393	OTHER	NONE	40483938	40604393		0					OTHER		misassembly
3-115	3	40808741	40825030	NONE	INS	40820124	40820124		59899	0		49	0	INS	0
3-116	3	41443130	41455956	NONE	DEL	41443130	41455956		-4052	1.08942e-22		54	41	DEL	1.08942e-22
3-117	3	42220535	42284890	OTHER	NONE	42220535	42284890		0					OTHER		misassembly
3-118	3	42408836	42439708	NONE	DEL	42408836	42439708		-17004	1.08942e-22		54	41	DEL	1.08942e-22
3-119	3	42640135	42640135	MC	NONE			42640135	0		7.77521e-18	45	2	MC	7.77521e-18
3-120	3	42685599	42696125	NONE	DEL	42685599	42696125		-10526	0		48	0	DEL	0
3-121	3	42750507	42750507	EC	NONE			42750507	0		2.28127e-25	61	54	EC	2.28127e-25
3-122	3	43429614	43437136	NONE	DEL	43429614	43437136		-7522	0		47	0	DEL	0
3-123	3	43500041	43500041	EC	NONE			43500041	0		2.74931e-10	48	40	EC	2.74931e-10
3-124	3	44216445	44223168	NONE	DEL	44216445	44223168		-6723	0		42	0	DEL	0
3-125	3	44395712	44395712	MC	NONE			44395712	0		6.1394e-26	50	1	MC	6.1394e-26
3-126	3	44424707	44480626	NONE	DEL	44424707	44480626		-38957	1.08942e-22		55	46	DEL	1.08942e-22
3-127	3	45664503	45806930	OTHER	NONE	45664503	45806930		0					OTHER		inversion
3-128	3	45910771	45926271	NONE	DEL	45910771	45926271		-15500	0		61	0	DEL	0
3-129	3	47497035	47565781	OTHER	NONE	47497035	47565781		0					OTHER
3-130	3	47929648	47982636	NONE	DEL	47929648	47982636		-26217	4.03591e-22		49	41	DEL	4.03591e-22
3-131	3	48465199	48612575	OTHER	DEL	48465199	48612575		-47506	4.03591e-22		34	23	DEL	4.03591e-22
3-132	3	49030640	49093453	OTHER	NONE	49030640	49093453		0					OTHER		misassembly
3-133	3	49350360	49387275	NONE	INS	49382149	49387275		11289	4.03591e-22		40	34	INS	4.03591e-22
3-134	3	49756699	49759497	NONE	INS	49759497	49759497		17180	0		37	0	INS	0
3-135	3	49863654	49912200	NONE	INS	49904664	49904664		39237	0		38	0	INS	0
3-136	3	50216813	50331810	NONE	DEL	50216813	50331810		-51964	4.03591e-22		40	31	DEL	4.03591e-22
3-137	3	50396309	50432279	OTHER	NONE	50396309	50432279		0					OTHER		misassembly
3-138	3	50753215	50789172	NONE	DEL	50753215	50789172		-35957	0		46	0	DEL	0
3-139	3	50830048	50830048	EC	NONE			50830048	0		5.04224e-30	50	43	EC	5.04224e-30
3-140	3	51080475	51080475	MC	NONE			51080475	0		6.34248e-19	53	6	MC	6.34248e-19
3-141	3	51418410	51453394	NONE	DEL	51418410	51453394		-14437	1.08942e-22		60	39	DEL	1.08942e-22
3-142	3	51655129	51922275	OTHER	NONE	51655129	51922275		0					OTHER		misassembly
3-143	3	52321515	52341091	NONE	DEL	52321515	52341091		-19576	0		61	0	DEL	0
3-144	3	52368530	52380554	NONE	INS	52368530	52380554		23185	0		57	0	INS	0
3-145	3	52638803	52638803	MC	NONE			52638803	0		3.00587e-24	51	1	MC	3.00587e-24
3-146	3	52712003	52860334	OTHER	NONE	52712003	52860334		0					OTHER		misassembly
3-147	3	53201407	53255663	NONE	INS	53201407	53255663		12065	1.08942e-22		48	35	INS	1.08942e-22
3-148	3	53372802	53382828	NONE	DEL	53372802	53382828		-10026	0		49	0	DEL	0
3-149	3	53646229	53697555	NONE	DEL	53646229	53697555		-19430	4.03591e-22		53	37	DEL	4.03591e-22
3-150	3	53743402	53780090	NONE	INS	53743402	53780090		5328	4.03591e-22		48	31	INS	4.03591e-22
3-151	3	53927997	53927997	MC	NONE			53927997	0		2.91141e-26	52	2	MC	2.91141e-26
3-152	3	54052348	54118699	NONE	DEL	54052348	54118699		-60902	4.03591e-22		49	35	DEL	4.03591e-22
3-153	3	55768266	55815941	NONE	INS	55771815	55815941		41483	4.03591e-22		57	36	INS	4.03591e-22
3-154	3	55983742	56038677	OTHER	NONE	55983742	56038677		0					OTHER		misassembly
3-155	3	56540023	56571195	NONE	DEL	56540023	56571195		-11368	4.03591e-22		69	53	DEL	4.03591e-22
3-156	3	57234700	57315459	OTHER	INS	57234700	57315459		228663	4.03591e-22		10	5	INS	4.03591e-22	misassembly
3-157	3	57429363	57470637	NONE	DEL	57429363	57470637		-41274	0		31	0	DEL	0
3-158	3	57599341	57929666	OTHER	DEL	57616428	57929666		-159459	4.03591e-22		19	14	DEL	4.03591e-22	misassembly
3-159	3	58108053	58134115	NONE	DEL	58108053	58134115		-26062	0		48	0	DEL	0
3-160	3	58300940	58365476	NONE	DEL	58300940	58365476		-47631	1.08942e-22		34	27	DEL	1.08942e-22
3-161	3	58605500	58643294	NONE	DEL	58605500	58643294		-22568	1.08942e-22		48	33	DEL	1.08942e-22
3-162	3	58866005	59008718	OTHER	NONE	58866005	59008718		0					OTHER		misassembly
3-163	3	59433211	59611718	OTHER	DEL	59433211	59611718		-25957	4.03591e-22		28	23	DEL	4.03591e-22	misassembly
3-164	3	59913629	59955991	OTHER	INS	59913629	59955991		7510	1.08942e-22		49	32	INS	1.08942e-22	misassembly
3-165	3	60257470	60299385	OTHER	NONE	60257470	60299385		0					OTHER		misassembly
3-166	3	60327815	60327815	MC	NONE			60327815	0		1.46593e-31	55	0	MC	1.46593e-31
3-167	3	60880460	61106919	OTHER	NONE	60880460	61106919		0					OTHER		misassembly
3-168	3	61723565	61815816	OTHER	NONE	61723565	61815816		0					OTHER		misassembly
3-169	3	61916619	62076313	NONE	DEL	61916619	62076313		-159697	1.08942e-22		53	41	DEL	1.08942e-22
3-170	3	62036592	62244501	OTHER	NONE	62036592	62244501		0					OTHER		inverted
3-171	3	62102884	62269496	OTHER	INS	62102884	62269496		53818	4.03591e-22		44	29	DEL	4.03591e-22	misassembly
3-172	3	62411337	62411337	EC	NONE			62411337	0		2.55024e-47	59	50	EC	2.55024e-47
3-173	3	62863305	63086258	NONE	DEL	62863305	63086258		-222953	0		42	0	DEL	0
3-174	3	62878825	63066770	OTHER	NONE	62878825	63066770		0					OTHER		inverted/translocated/toChr13_OM
3-175	3	63441226	63489953	NONE	DEL	63441226	63489953		-17318	4.03591e-22		49	34	DEL	4.03591e-22
3-176	3	63587990	63606314	NONE	DEL	63587990	63606314		-18324	0		54	0	DEL	0
3-177	3	64190994	64213939	NONE	DEL	64190994	64213939		-22945	0		54	0	DEL	0
3-178	3	64390663	64431894	NONE	DEL	64390663	64431894		-41231	0		60	0	DEL	0
3-179	3	64536320	64649533	NONE	DEL	64536320	64649533		-90293	1.08942e-22		69	42	DEL	1.08942e-22
3-180	3	64672640	64712255	NONE	DEL	64672640	64712255		-9486	1.08942e-22		69	57	DEL	1.08942e-22
3-181	3	64868950	64964547	NONE	DEL	64868950	64964547		-95597	0		55	0	DEL	0
3-182	3	65402169	65447488	NONE	INS	65402169	65447488		34953	4.03591e-22		38	22	INS	4.03591e-22
3-183	3	65675375	65699259	NONE	INS	65675375	65699259		8471	4.03591e-22		56	37	INS	4.03591e-22
3-184	3	66075765	66075765	MC	NONE			66075765	0		1.53001e-26	48	0	MC	1.53001e-26
3-185	3	66260514	66528248	OTHER	NONE	66260514	66528248		0					OTHER		misassembly
3-186	3	67327440	67327440	MC	NONE			67327440	0		3.07149e-25	44	1	MC	3.07149e-25
3-187	3	67802443	67892563	NONE	DEL	67826933	67892563		-44481	1.08942e-22		58	40	DEL	1.08942e-22
3-188	3	68322874	68372996	NONE	DEL	68322874	68372996		-22832	4.03591e-22		33	21	DEL	4.03591e-22
3-189	3	68462480	68462480	EC	NONE			68462480	0		5.61484e-26	36	33	EC	5.61484e-26
3-190	3	69030670	69035317	NONE	DEL	69030670	69035317		-4647	0		55	0	DEL	0
3-191	3	69492476	69549594	OTHER	NONE	69492476	69549594		0					OTHER		misassembly
3-192	3	69792721	69823777	OTHER	NONE	69792721	69823777		0					OTHER		misassembly/inversion
3-193	3	70047203	70294116	OTHER	NONE	70063502	70294116		-58844	4.03591e-22		33	21	DEL	4.03591e-22
3-194	3	70397045	70428780	OTHER	NONE	70397045	70428780		0					OTHER		misassembly
3-195	3	70708493	70768921	NONE	DEL	70708493	70768921		-35022	1.08942e-22		54	39	DEL	1.08942e-22
3-196	3	70966114	70983234	NONE	DEL	70966114	70983234		-8513	1.08942e-22		51	36	DEL	1.08942e-22
3-197	3	71375177	71382762	NONE	DEL	71375177	71382762		-7585	0		46	0	DEL	0
3-198	3	71638244	71679666	NONE	DEL	71638244	71679666		-4223	6.88513e-10		38	26	DEL	6.88513e-10
3-199	3	71896295	71990031	OTHER	NONE	71896295	71990031		0					OTHER		misassembly
3-200	3	72060265	72139072	NONE	DEL	72060265	72139072		-59159	4.03591e-22		59	35	DEL	4.03591e-22
3-201	3	72332568	72332568	EC	NONE			72332568	0		3.60844e-21	65	34	EC	3.60844e-21	haplotype
3-202	3	72485693	72485693	MC	NONE			72485693	0		1.85663e-22	48	0	MC	1.85663e-22
3-203	3	72660915	72685326	NONE	DEL	72660915	72685326		-24411	0		44	0	DEL	0
3-204	3	72761220	72781960	NONE	DEL	72761220	72781960		-4647	1.08942e-22		55	33	DEL	1.08942e-22
3-205	3	72978461	72978461	EC	NONE			72978461	0		1.13573e-10	52	23	EC	1.13573e-10	haplotype
3-206	3	73906659	73944902	OTHER	NONE	73906659	73944902		0					OTHER		misassembly/inversion
3-207	3	74177206	74195113	NONE	DEL	74177206	74195113		-5263	1.08942e-22		59	40	DEL	1.08942e-22
3-208	3	75024916	75024916	EC	NONE			75024916	0		1.46626e-36	59	45	EC	1.46626e-36
3-209	3	75131183	75226698	OTHER	DEL	75131183	75226698		-40321	4.03591e-22		48	35	DEL	4.03591e-22
3-210	3	75467258	75565262	OTHER	NONE	75467258	75565262		0					OTHER		misassembly
3-211	3	75721845	75837602	NONE	DEL	75721845	75837602		-52249	1.08942e-22		38	26	DEL	1.08942e-22
3-212	3	75889092	75896078	NONE	DEL	75889092	75896078		-6986	0		43	0	DEL	0
3-213	3	75979740	76004118	NONE	DEL	75979740	76004118		-24378	0		30	0	DEL	0
3-214	3	76093297	76295934	OTHER	NONE	76093297	76295934		0					OTHER		misassembly
3-215	3	76594222	76623592	NONE	DEL	76594222	76623592		-8739	4.03591e-22		46	37	DEL	4.03591e-22
3-216	3	76659117	77496969	OTHER	DEL	76659117	77496969		-477277	4.03591e-22		10	6	DEL	4.03591e-22	misassembly
3-217	3	76796109	77188432	OTHER	NONE	76796109	77188432		0					OTHER		should be inverted/translocated to chr2_OM
3-218	3	77713748	77713748	MC	NONE			77713748	0		1.49964e-26	67	3	MC	1.49964e-26
3-219	3	78589645	78624575	NONE	DEL	78589645	78624575		-25458	1.08942e-22		65	44	DEL	1.08942e-22
3-220	3	78733924	78748616	NONE	DEL	78733924	78748616		-4054	1.08942e-22		57	41	DEL	1.08942e-22
3-221	3	78763812	78834485	OTHER	NONE	78763812	78834485		0					OTHER		misassembly
3-222	3	79031772	79031772	EC	NONE			79031772	0		1.19982e-51	71	63	EC	1.19982e-51
3-223	3	79357292	79386103	NONE	DEL	79357292	79386103		-28811	0		44	0	DEL	0
3-224	3	79604558	79604558	NONE	INS	79604558	79604558		6760	0		46	0	INS	0
3-225	3	79952325	79952325	NONE	INS	79952325	79952325		16775	0		42	0	INS	0
3-226	3	80312317	80335164	NONE	INS	80312317	80335164		5949	1.08942e-22		45	32	INS	1.08942e-22
3-227	3	80495495	80608224	NONE	DEL	80495495	80608224		-65146	4.03591e-22		32	25	DEL	4.03591e-22
3-228	3	80794713	80826977	NONE	INS	80805696	80805696		47169	0		24	0	INS	0
3-229	3	80904834	80982683	NONE	DEL	80904834	80982683		-36562	4.03591e-22		33	25	DEL	4.03591e-22
3-230	3	81135259	81135259	EC	NONE			81135259	0		4.81251e-11	38	24	EC	4.81251e-11
3-231	3	81372515	81458083	OTHER	DEL	81372515	81458083		-37701	4.03591e-22		33	25	DEL	4.03591e-22
3-232	3	81476833	81506305	OTHER	INS	81476833	81506305		28840	0		46	0	INS	0
3-233	3	81572452	81588727	NONE	INS	81572452	81588727		15635	0		46	0	INS	0
3-234	3	81654547	81665698	NONE	INS	81654547	81665698		-7801	4.03591e-22		33	25	DEL	4.03591e-22
3-235	3	81797593	81797593	MC	NONE			81797593	0		1.85317e-23	48	1	MC	1.85317e-23
3-236	3	81836742	81882853	NONE	DEL	81836742	81882853		-28542	1.08942e-22		57	32	DEL	1.08942e-22
3-237	3	82323153	82329873	NONE	DEL	82323153	82329873		-6720	0		59	0	DEL	0
3-238	3	82388940	82502885	OTHER	NONE	82388940	82502885		0					OTHER		misassembly
3-239	3	82581892	82623511	OTHER	NONE	82581892	82623511		0					OTHER		misassembly
3-240	3	82659695	82758093	NONE	DEL	82659695	82758093		-98398	0		46	0	DEL	0
3-241	3	82834974	82856938	NONE	INS	82834974	82856938		30445	1.08942e-22		48	39	INS	1.08942e-22
3-242	3	83220697	83220697	MC	NONE			83220697	0		1.62275e-34	71	2	MC	1.62275e-34
3-243	3	83252428	83263165	NONE	DEL	83252428	83263165		-4459	1.08942e-22		75	49	DEL	1.08942e-22
3-244	3	83910116	83934264	NONE	DEL	83910116	83934264		-5826	1.08942e-22		51	36	DEL	1.08942e-22
3-245	3	84526210	84669102	OTHER	DEL	84526210	84669102		-38024	1.08942e-22		57	32	DEL	1.08942e-22
3-246	3	84759821	85102917	OTHER	NONE	84759821	85102917		0					OTHER		misassembly
3-247	3	84808204	85102917	OTHER	NONE	84808204	85102917		0					OTHER	inverted/translocated
3-248	3	85225463	85266284	NONE	DEL	85225463	85266284		-21873	4.03591e-22		46	29	DEL	4.03591e-22
3-249	3	86134786	86173436	NONE	DEL	86134786	86173436		-13265	4.03591e-22		38	24	DEL	4.03591e-22
3-250	3	86269686	86269686	EC	NONE			86269686	0		1.34424e-41	61	48	EC	1.34424e-41
3-251	3	86333803	86407410	OTHER	DEL	86333803	86407410		-36255	4.03591e-22		14	11	DEL	4.03591e-22	misassembly
3-252	3	86475191	86496825	NONE	DEL	86475191	86496825		-8275	1.08942e-22		59	30	DEL	1.08942e-22
3-253	3	87432766	87603105	OTHER	DEL	87432766	87603105		-57253	4.03591e-22		48	37	DEL	4.03591e-22	misassembly
3-254	3	87708896	87887387	NONE	DEL	87708896	87887387		-178491	0		74	0	DEL	0
3-255	3	88025086	88123993	OTHER	DEL	88025086	88123993		-42261	4.03591e-22		61	46	DEL	4.03591e-22
3-256	3	88736789	88798483	OTHER	NONE	88736789	88798483		0					OTHER		misassembly
3-257	3	88833015	88971609	OTHER	NONE	88833015	88971609		0					OTHER		misassembly
3-258	3	90170992	90177443	NONE	DEL	90170992	90177443		-6451	0		60	0	DEL	0
3-259	3	90320878	90320878	NONE	INS	90320878	90320878		7236	0		56	0	INS	0
3-260	3	90380435	90467273	OTHER	DEL	90380435	90467273		-20660	4.03591e-22		57	39	DEL	4.03591e-22	inversion/deletion
3-261	3	90556494	90740570	OTHER	NONE	90556494	90740570		0					OTHER		misassembly
3-262	3	90857050	90885380	NONE	DEL	90857050	90885380		-7143	1.08942e-22		66	46	DEL	1.08942e-22
3-263	3	91426563	91547982	OTHER	DEL	91426563	91547982		25770	0		56	0	INS	0
3-264	3	92316648	92403535	OTHER	NONE	92316648	92403535		-35675	1.08942e-22		66	46	DEL	1.08942e-22
3-265	3	92592906	92613945	NONE	INS	92592906	92613945		4509	1.08942e-22		52	38	INS	1.08942e-22
3-266	3	93634706	93634706	MC	NONE			93634706	0		3.76812e-23	46	1	MC	3.76812e-23
3-267	3	93941093	93981664	OTHER	NONE	93941093	93981664		0					OTHER		misassembly
3-268	3	94080199	94139726	NONE	DEL	94080199	94139726		-48542	4.03591e-22		52	30	DEL	4.03591e-22
3-269	3	94211964	94220691	NONE	DEL	94211964	94220691		-8727	0		51	0	DEL	0
3-270	3	95071074	95151745	OTHER	DEL	95071074	95151745		-32241	4.03591e-22		52	30	DEL	4.03591e-22
3-271	3	95852425	95934137	OTHER	DEL	95852425	95934137		-15215	4.03591e-22		52	30	DEL	4.03591e-22
3-272	3	95991845	96134863	NONE	DEL	95991845	96134863		-54556	0		45	0	DEL	0
3-273	3	96401513	96401513	EC	NONE			96401513	0		5.37565e-47	53	50	EC	5.37565e-47
3-274	3	96737418	96797021	NONE	DEL	96737418	96797021		-47361	1.08942e-22		43	27	DEL	1.08942e-22
3-275	3	97472217	97472217	MC	NONE			97472217	0		2.84163e-16	33	1	MC	2.84163e-16
3-276	3	97734772	97825155	NONE	DEL	97734772	97825155		-71404	3.88963e-22		38	30	DEL	3.88963e-22
3-277	3	97968138	97970218	NONE	INS	97970218	97970218		27028	0		52	0	INS	0
3-278	3	98199007	98223734	NONE	INS	98206744	98223734		6816	4.03591e-22		69	50	INS	4.03591e-22
3-279	3	98251413	98266620	NONE	DEL	98251413	98266620		-5493	1.08942e-22		64	45	DEL	1.08942e-22
3-280	3	98469838	98511865	NONE	DEL	98469838	98511865		-21647	4.03591e-22		51	30	DEL	4.03591e-22
3-281	3	98550370	98637091	NONE	DEL	98550370	98637091		-65959	3.9732e-22		46	33	DEL	3.9732e-22
3-282	3	98801194	98867546	OTHER	NONE	98801194	98867546		0					OTHER		misassembly
3-283	3	99108427	99108427	MC	NONE			99108427	0		1.56705e-10	27	1	MC	1.56705e-10
3-284	3	99605162	99710648	NONE	DEL	99605162	99710648		-33522	3.88085e-22		28	21	DEL	3.88085e-22
3-285	3	99924811	99924811	EC	NONE			99924811	0		3.41634e-21	36	29	EC	3.41634e-21
3-286	3	100249877	100284675	NONE	DEL	100249877	100284675		-7519	1.08942e-22		51	33	DEL	1.08942e-22
3-287	3	100738278	100820273	NONE	DEL	100738278	100820273		-31589	3.88085e-22		59	45	DEL	3.88085e-22
3-288	3	101079433	101113959	OTHER	NONE	101079433	101113959		0					OTHER		misassembly/inversion
3-289	3	101866512	101873670	NONE	DEL	101866512	101873670		-7158	0		45	0	DEL	0
3-290	3	102067916	102083434	NONE	INS	102067916	102083434		52495	0		47	0	INS	0
3-291	3	102141562	102426204	OTHER	DEL	102141562	102426204		-179861	3.88085e-22		33	25	DEL	3.88085e-22
3-292	3	102607564	102679071	NONE	INS	102607564	102679071		22617	0		51	0	INS	0
3-293	3	102875045	102875045	EC	NONE			102875045	0		8.74476e-22	46	39	EC	8.74476e-22
3-294	3	103521978	103521978	MC	NONE			103521978	0		1.23493e-30	50	0	MC	1.23493e-30
3-295	3	103992099	104134511	OTHER	NONE	103992099	104134511		0					OTHER		misassembly
3-296	3	104178076	104185505	NONE	DEL	104178076	104185505		-7429	0		23	0	DEL	0
3-297	3	104991622	105107233	OTHER	NONE	104991622	105107233		0					OTHER		misassembly/inversion
3-298	3	106157667	106339810	OTHER	NONE	106157667	106339810		0					OTHER		misassembly
3-299	3	106548484	106562330	NONE	INS	106548484	106562330		33008	4.03591e-22		36	20	INS	4.03591e-22
3-300	3	106772741	106772741	EC	NONE			106772741	0		6.85596e-28	53	44	EC	6.85596e-28
3-301	3	107450937	107617356	OTHER	NONE	107450937	107617356		0					OTHER		misassembly
3-302	3	108053478	108158650	OTHER	DEL	108053478	108158650		-38584	4.03591e-22		36	28	DEL	4.03591e-22
3-303	3	108732184	108739095	NONE	DEL	108732184	108739095		-6911	0		38	0	DEL	0
3-304	3	108912583	108985020	OTHER	NONE	108912583	108985020		0					OTHER		misassembly
3-305	3	109218320	109242940	NONE	INS	109218320	109242940		18787	1.08942e-22		28	20	INS	1.08942e-22
3-306	3	109382062	109410577	NONE	DEL	109382062	109410577		-28515	0		40	0	DEL	0
3-307	3	109651093	109681927	NONE	INS	109651093	109681927		6173	1.08942e-22		49	30	INS	1.08942e-22
3-308	3	109813597	109813597	EC	NONE			109813597	0		5.97991e-06	48	22	EC	5.97991e-06	haplotype
3-309	3	109890576	109921820	NONE	DEL	109890576	109921820		-16459	4.03591e-22		51	37	DEL	4.03591e-22
3-310	3	110795790	110827620	NONE	DEL	110795790	110827620		-31830	0		35	0	DEL	0
3-311	3	111284359	111345949	OTHER	NONE	111284359	111345949		0					OTHER		misassembly
3-312	3	111370986	111382749	NONE	DEL	111370986	111382749		-4587	1.08942e-22		37	27	DEL	1.08942e-22
3-313	3	111603366	111750441	NONE	DEL	111603366	111750441		-84977	1.08942e-22		37	21	DEL	1.08942e-22
3-314	3	111996567	111996567	EC	NONE			111996567	0		8.46652e-10	54	29	EC	8.46652e-10	haplotype
3-315	3	112148225	112178833	NONE	DEL	112148225	112178833		-6238	1.08942e-22		43	33	DEL	1.08942e-22
3-316	3	112376334	112394161	NONE	INS	112376334	112394161		35990	0		38	0	INS	0
3-317	3	112417768	112440377	OTHER	NONE	112417768	112440377		0					OTHER		misassembly
3-318	3	112602653	112612687	NONE	INS	112602653	112612687		44509	0		47	0	INS	0
3-319	3	112852243	112871690	NONE	DEL	112852243	112871690		-19447	0		50	0	DEL	0
3-320	3	113056572	113087555	OTHER	NONE	113056572	113087555		0					OTHER		misassembly/inversion
3-321	3	113289042	113289042	EC	NONE			113289042	0		1.42194e-27	46	39	EC	1.42194e-27
3-322	3	113619505	113631708	NONE	DEL	113619505	113631708		-5052	1.08942e-22		24	20	DEL	1.08942e-22
3-323	3	113696288	113791397	OTHER	NONE	113696288	113791397		0					OTHER		misassembly
3-324	3	113845233	113955556	NONE	DEL	113845233	113955556		-110323	0		27	0	DEL	0
3-325	3	114258154	114280957	OTHER	NONE	114258154	114280957		0					OTHER		misassembly
3-326	3	114459700	114518546	OTHER	DEL	114459700	114518546		-20843	1.08942e-22		43	33	DEL	1.08942e-22
3-327	3	115086902	115138991	NONE	DEL	115086902	115138991		-33803	3.74903e-22		32	16	DEL	3.74903e-22
3-328	3	115535515	115601928	OTHER	INS	115535515	115601928		24630	0		47	0	INS	0
3-329	3	116753820	116796995	NONE	DEL	116753820	116796995		-43175	0		32	0	DEL	0
3-330	3	117266867	117295602	OTHER	NONE	117266867	117295602		0					OTHER
3-331	3	117525228	117578781	OTHER	DEL	117525228	117578781		-21103	4.03591e-22		29	18	DEL	4.03591e-22
3-332	3	118147184	118158066	NONE	DEL	118147184	118158066		-10882	0		31	0	DEL	0
3-333	3	118652931	118652931	EC	NONE			118652931	0		1.74533e-30	46	34	EC	1.74533e-30
3-334	3	118759186	118808904	NONE	DEL	118759186	118808904		-25245	4.03591e-22		42	26	DEL	4.03591e-22
3-335	3	119037694	119060202	NONE	INS	119037694	119060202		65110	4.03591e-22		34	22	INS	4.03591e-22
3-336	3	119101933	119178070	OTHER	DEL	119101933	119178070		-50511	0		45	0	DEL	0
3-337	3	120266816	120273051	NONE	DEL	120266816	120273051		-6235	0		25	0	DEL	0
3-338	3	120576633	120609874	NONE	DEL	120576633	120609874		-5119	5.92799e-18		36	22	DEL	5.92799e-18
3-339	3	120982682	120994942	NONE	INS	120982682	120994942		11699	4.03591e-22		27	22	INS	4.03591e-22
3-340	3	121032122	121212349	OTHER	DEL	121050010	121212349		-56999	4.03591e-22		20	15	DEL	4.03591e-22	misassembly
3-341	3	121431733	121439997	NONE	DEL	121431733	121439997		-6206	4.03591e-22		30	13	DEL	4.03591e-22
3-342	3	121592517	121703923	NONE	DEL	121592517	121703923		-90394	1.08942e-22		39	28	DEL	1.08942e-22
3-343	3	121904837	121904837	EC	NONE			121904837	0		1.01283e-35	58	47	EC	1.01283e-35
3-344	3	122325143	122325143	MC	NONE			122325143	0		3.64188e-18	38	2	MC	3.64188e-18
3-345	3	122377018	122401795	NONE	DEL	122377018	122401795		-24777	0		36	0	DEL	0
3-346	3	122460013	122475974	OTHER	INS	122460013	122475974		9300	4.03591e-22		27	22	INS	4.03591e-22
3-347	3	122686783	122686783	EC	NONE			122686783	0		0.000469811	20	7	EC	0.000469811	haplotype
3-348	3	122760595	122779037	NONE	DEL	122760595	122779037		-18442	0		26	0	DEL	0
3-349	3	122849732	122849732	EC	NONE			122849732	0		1.14193e-07	31	14	EC	1.14193e-07	haplotype
3-350	3	123160722	123160722	MC	NONE			123160722	0		3.9709e-19	35	0	MC	3.9709e-19
3-351	3	123555784	123649639	OTHER	DEL	123555784	123649639		-41685	0		36	0	DEL	0
3-352	3	123962355	123980585	NONE	DEL	123962355	123980585		-5576	1.08942e-22		41	32	DEL	1.08942e-22
3-353	3	126036463	126841596	OTHER	NONE	126036463	126841596		0					OTHER		should be translocated to chr22
4-1	4	239659	269242	NONE	DEL	239659	269242		-3502	2.50487e-13		34	28	DEL	2.50487e-13
4-2	4	362384	460797	NONE	DEL	362384	460797		-81787	1.00687e-22		45	30	DEL	1.00687e-22
4-3	4	819439	828668	OTHER	NONE	819439	828668		0					OTHER
4-4	4	901284	901284	EC	NONE			901284	0		2.48329e-35	60	53	EC	2.48329e-35
4-5	4	922198	953380	NONE	DEL	922198	953380		-31182	0		57	0	DEL	0
4-6	4	1080008	1110545	OTHER	INS	1080008	1110545		58489	2.99238e-22		51	34	INS	2.99238e-22
4-7	4	1169857	1212926	NONE	DEL	1169857	1212926		-4439	7.49367e-17		62	43	DEL	7.49367e-17
4-8	4	1513908	1745744	OTHER	NONE	1513908	1745744		0					OTHER
4-9	4	2207083	2229306	NONE	DEL	2207083	2229306		-3395	1.00687e-22		56	40	DEL	1.00687e-22
4-10	4	2527949	2591221	NONE	DEL	2527949	2591221		-63272	0		49	0	DEL	0
4-11	4	2876453	2876453	EC	NONE			2876453	0		5.40425e-13	36	25	EC	5.40425e-13
4-12	4	3030258	3043375	NONE	DEL	3030258	3043375		-3230	1.00687e-22		39	25	DEL	1.00687e-22
4-13	4	3099330	3099330	EC	NONE			3099330	0		2.20669e-23	50	38	EC	2.20669e-23
4-14	4	3161331	3294696	OTHER	NONE	3161331	3294696		0					OTHER	misassembly
4-15	4	3681716	3759509	OTHER	NONE	3681716	3759509		0					OTHER	misassembly
4-16	4	3979468	3979468	EC	NONE			3979468	0		1.30557e-32	52	47	EC	1.30557e-32
4-17	4	4077710	4159758	NONE	DEL	4077710	4159758		-58825	0		56	0	DEL	0
4-18	4	4364614	4364614	MC	NONE			4364614	0		6.63504e-25	53	0	MC	6.63504e-25
4-19	4	4485795	4509317	NONE	INS	4485795	4509317		5982	1.00687e-22		48	33	INS	1.00687e-22
4-20	4	4967253	4970145	OTHER	NONE	4967253	4970145		0					OTHER	inversion
4-21	4	5136980	5274815	NONE	DEL	5136980	5274815		-137835	0		34	0	DEL	0
4-22	4	5142111	5442906	OTHER	NONE	5142111	5442906		0					OTHER	inverted/translocated
4-23	4	5335249	5368526	OTHER	NONE	5335249	5368526		0					OTHER	misassembly
4-24	4	5400701	5440598	NONE	DEL	5400701	5440598		-39897	0		39	0	DEL	0
4-25	4	5458988	5458989	NONE	INS	5458988	5458989		173274	0		23	0	INS	0
4-26	4	5841408	5890207	OTHER	DEL	5841408	5890207		-11633	0		36	0	DEL	0
4-27	4	5971469	6011773	OTHER	INS	5971469	6011773		50252	0		36	0	INS	0
4-28	4	6169158	6305794	OTHER	NONE	6169158	6305794		0					OTHER
4-29	4	6451148	6526249	NONE	DEL	6451148	6526249		-57980	0		32	0	DEL	0
4-30	4	6596159	6624004	NONE	DEL	6596159	6624004		-27845	0		29	0	DEL	0
4-31	4	6652075	6652076	NONE	INS	6652075	6652076		70225	0		31	0	INS	0
4-32	4	6670829	6702172	OTHER	NONE	6661938	6702172		0					OTHER		misassembly
4-33	4	6771156	6806087	NONE	INS	6771156	6806087		5292	8.04683e-21		35	26	INS	8.04683e-21
4-34	4	7112970	9088144	OTHER	NONE	7112970	9088144		0					OTHER	inverted
4-35	4	7910403	7979089	NONE	DEL	7910403	7979089		-26206	1.00687e-22		51	39	DEL	1.00687e-22
4-36	4	8308739	8308739	EC	NONE			8308739	0		1.84873e-27	59	49	EC	1.84873e-27
4-37	4	8444407	8467481	NONE	INS	8444407	8467481		4586	1.00687e-22		65	48	INS	1.00687e-22
4-38	4	8467481	8467481	NONE	INS	8467481	8467481		15376	0		65	0	INS	0
4-39	4	8919464	8919464	EC	NONE			8919464	0		2.46144e-27	20	20	EC	2.46144e-27
4-40	4	9194610	9339030	OTHER	DEL	9194610	9339030		-30180	0		29	0	DEL	0	contain inversion
4-41	4	10177924	10177924	EC	NONE			10177924	0		3.35784e-29	54	48	EC	3.35784e-29
4-42	4	10322061	10350109	NONE	DEL	10322061	10350109		-11110	1.00687e-22		63	42	DEL	1.00687e-22
4-43	4	11389087	11389087	EC	NONE			11389087	0		2.763e-07	46	19	EC	2.763e-07
4-44	4	11647411	11664205	NONE	DEL	11647411	11664205		-6722	1.00687e-22		62	44	DEL	1.00687e-22
4-45	4	12117082	12117082	EC	NONE			12117082	0		1.01959e-30	59	53	EC	1.01959e-30
4-46	4	12337237	12368923	NONE	DEL	12337237	12368923		-10457	1.00687e-22		40	29	DEL	1.00687e-22
4-47	4	13071041	13076769	OTHER	NONE	13071041	13076769		0					OTHER	inversion
4-48	4	14361601	14374183	INS	NONE	14361601	14374183		3550					INS
4-49	4	14388746	14390927	EC	NONE	14388746	14390927		0					EC
4-50	4	14499416	14523611	NONE	INS	14499416	14523611		3013	2.20376e-18		50	38	INS	2.20376e-18
4-51	4	14737217	14737217	EC	NONE			14737217	0		8.48688e-31	53	45	EC	8.48688e-31
4-52	4	14804590	14815322	MC	NONE		14804590	14815322		0					MC
4-53	4	15339847	15391274	NONE	DEL	15339847	15391274		-51427	0		68	0	DEL	0
4-54	4	15573571	15573571	MC	NONE			15573571	0		1.76011e-31	77	5	MC	1.76011e-31
4-55	4	17537768	17537768	EC	NONE			17537768	0		1.92854e-33	45	36	EC	1.92854e-33
4-56	4	17654435	17654435	EC	NONE			17654435	0		1.87335e-44	54	48	EC	1.87335e-44
4-57	4	18256397	18256397	EC	NONE			18256397	0		4.30312e-19	48	30	EC	4.30312e-19
4-58	4	18501587	18526657	EC	NONE	18501587	18526657		0					EC
4-59	4	18564740	18623535	OTHER	DEL	18564740	18623535		-18169	2.97944e-22		45	35	DEL	2.97944e-22	misassembly
4-60	4	18647010	18647010	EC	NONE			18647010	0		6.2113e-11	48	28	EC	6.2113e-11
4-61	4	18978352	19039693	NONE	DEL	18978352	19039693		-54751	0		45	0	DEL	0
4-62	4	19205758	19279126	NONE	DEL	19205758	19279126		-73368	0		58	0	DEL	0
4-63	4	19480890	19670238	NONE	DEL	19480890	19670238		-174308	2.72805e-22		60	41	DEL	2.72805e-22
4-64	4	19821040	19821040	EC	NONE			19821040	0		2.13225e-42	67	52	EC	2.13225e-42
4-65	4	20406201	20603661	OTHER	DEL	20406201	20603661		-65817	2.97944e-22		29	19	DEL	2.97944e-22
4-66	4	20900450	20920706	OTHER	NONE	20900450	20920706		0					OTHER
4-67	4	21301086	21375210	OTHER	DEL	21301086	21375210		-25256	2.97944e-22		44	30	DEL	2.97944e-22	misassembly
4-68	4	21471929	21727230	OTHER	DEL	21471929	21727230		-113852	2.7172e-22		41	33	DEL	2.7172e-22
4-69	4	21841665	21894123	OTHER	DEL	21841665	21894123		-15357	2.72303e-22		36	27	DEL	2.72303e-22
4-70	4	22023793	22097485	OTHER	DEL	22023793	22097485		-40529	2.7172e-22		34	24	DEL	2.7172e-22
4-71	4	22451244	22501970	NONE	DEL	22451244	22501970		-9844	1.00687e-22		45	37	DEL	1.00687e-22
4-72	4	22655140	22692251	NONE	INS	22655140	22692251		22580	1.00687e-22		33	24	INS	1.00687e-22
4-73	4	23929075	23965059	EC	DEL	23929075	23965059		-10116	1.00687e-22		57	41	DEL	1.00687e-22
4-74	4	24086205	24414952	OTHER	NONE	24086205	24414952		0					OTHER		misassembly
4-75	4	24489919	24515211	EC	INS	24489919	24515211		7587	1.00687e-22		55	40	INS	1.00687e-22
4-76	4	24838030	24941509	OTHER	DEL	24838030	24941509		-55898	2.97337e-22		52	30	DEL	2.97337e-22
4-77	4	25054089	25089054	NONE	INS	25054089	25089054		60548	2.72303e-22		34	26	INS	2.72303e-22
4-78	4	25180126	25237248	NONE	DEL	25180126	25237248		-45890	1.00687e-22		30	15	DEL	1.00687e-22
4-79	4	25389705	25551654	NONE	DEL	25389705	25551654		-41602	0		37	0	DEL	0
4-80	4	25609528	25609528	EC	NONE			25609528	0		2.18757e-05	42	20	EC	2.18757e-05	hap
4-81	4	26067335	26085128	OTHER	NONE	26067335	26085128		0					OTHER
4-82	4	26270452	26512117	OTHER	DEL	26270452	26512117		-85895	2.88028e-22		42	31	DEL	2.88028e-22	misassembly
4-83	4	27351323	27375789	NONE	INS	27351323	27375789		5634	1.00687e-22		37	17	INS	1.00687e-22
4-84	4	28567560	28596650	NONE	INS	28577343	28596650		21986	2.69046e-22		35	20	INS	2.69046e-22
4-85	4	28881191	28881191	EC	NONE			28881191	0		8.83941e-25	51	48	EC	8.83941e-25
4-86	4	28920508	29004467	NONE	DEL	28926980	29004467		-77487	0		55	0	DEL	0
4-87	4	29175493	29227989	OTHER	DEL	29175493	29227989		-4811	1.77325e-16		66	51	DEL	1.77325e-16
4-88	4	29326062	29381287	OTHER	NONE	29326062	29381287		0					OTHER
4-89	4	29554627	29594773	EC	DEL	29554627	29594773		-5930	1.00687e-22		73	54	DEL	1.00687e-22
4-90	4	29644406	29794058	OTHER	NONE	29644406	29794058		0					OTHER		misassembly
4-91	4	30132982	30153098	NONE	DEL	30132982	30153098		-7519	1.00687e-22		39	29	DEL	1.00687e-22
4-92	4	30314239	30314239	MC	NONE			30314239	0		1.16721e-20	55	6	MC	1.16721e-20
4-93	4	30492401	30504560	NONE	DEL	30492401	30504560		-12159	0		50	0	DEL	0
4-94	4	30587087	30613168	OTHER	INS	30577051	30613168		47276	2.69108e-22		24	15	INS	2.69108e-22
4-95	4	30662033	30700159	OTHER	DEL	30648850	30710204		-36870	2.97944e-22		43	27	DEL	2.97944e-22	misassembly
4-96	4	30793296	30831624	OTHER	NONE	30793296	30831624		0					OTHER
4-97	4	31222063	31263888	OTHER	INS	31222063	31263888		7918	2.7079e-22		31	26	INS	2.7079e-22
4-98	4	31670473	31695050	NONE	DEL	31670473	31695050		-8029	1.00687e-22		40	31	DEL	1.00687e-22
4-99	4	32283794	32346787	OTHER	NONE	32283794	32346787		0					OTHER
4-100	4	32444530	32475085	OTHER	INS	32447507	32475085		15548	2.7079e-22		46	24	INS	2.7079e-22
4-101	4	32629088	32629088	EC	NONE			32629088	0		0	49	49	EC	0
4-102	4	32685001	32761500	OTHER	DEL	32685001	32761500		-32335	2.71412e-22		49	35	DEL	2.71412e-22
4-103	4	33197769	33246244	OTHER	NONE	33197769	33246244		0					OTHER
4-104	4	33595113	33601664	NONE	INS	33595113	33601664		331349	2.86879e-22		3	3	INS	2.86879e-22
4-105	4	33619076	33646355	NONE	DEL	33619076	33646355		-27279	0		50	0	DEL	0
4-106	4	33717998	33862490	OTHER	DEL	33717998	33862490		-55460	2.8503e-22		43	37	DEL	2.8503e-22
4-107	4	34367580	34367580	EC	NONE			34367580	0		6.41301e-40	44	41	EC	6.41301e-40
4-108	4	34411710	34411710	EC	NONE			34411710	0		4.42746e-08	46	19	EC	4.42746e-08	hap
4-109	4	34776348	34815209	OTHER	NONE	34776348	34815209		0					OTHER
4-110	4	34944881	34984107	OTHER	DEL	34958949	34984107		-8605	2.8503e-22		28	19	DEL	2.8503e-22
4-111	4	35025264	35025264	EC	NONE			35025264	0		6.137e-26	27	25	EC	6.137e-26
4-112	4	35128892	35254310	OTHER	NONE	35128892	35254310		0					OTHER		misassembly
4-113	4	35442146	35571037	OTHER	NONE	35442146	35549235		0					OTHER		misassembly
4-114	4	35781566	35991676	OTHER	DEL	35781566	35991676		-109277	2.86991e-22		46	34	DEL	2.86991e-22	misassembly
4-115	4	36074168	36242101	OTHER	DEL	36074168	36242101		-31187	2.97383e-22		32	19	DEL	2.97383e-22
4-116	4	36525915	36525915	MC	NONE			36525915	0		1.37907e-27	53	1	MC	1.37907e-27
4-117	4	37205123	37284357	OTHER	NONE	37205123	37284357		0					OTHER
4-118	4	37327022	37493069	NONE	DEL	37327022	37426491		-42466	0		48	0	DEL	0
4-119	4	37868050	37894324	NONE	INS	37868050	37894324		4940	1.00687e-22		54	36	INS	1.00687e-22
4-120	4	38061250	38061250	EC	NONE			38061250	0		5.69005e-09	52	23	EC	5.69005e-09	hap
4-121	4	38306901	38306901	MC	NONE			38306901	0		1.6802e-24	50	3	MC	1.6802e-24
4-122	4	38412779	38443291	NONE	DEL	38412779	38443291		-12636	1.00687e-22		53	45	DEL	1.00687e-22
4-123	4	39315548	39361625	NONE	DEL	39315548	39361625		-46077	0		36	0	DEL	0
4-124	4	39849511	39857668	NONE	INS	39857668	39857668		34377	0		53	0	INS	0
4-125	4	39905817	40040827	OTHER	DEL	39916542	40040827		-76260	2.72303e-22		60	50	DEL	2.72303e-22
4-126	4	40181978	40219605	NONE	DEL	40181978	40219605		-12057	1.00687e-22		46	40	DEL	1.00687e-22
4-127	4	40373804	40396113	EC	NONE		40373804	40396113	0		6.137e-26	27	25	EC	6.137e-26
4-128	4	40703817	40703817	EC	NONE			40703817	0		3.89649e-39	52	48	EC	3.89649e-39
4-129	4	40841655	40868725	NONE	DEL	40841655	40868725		-5516	1.00687e-22		57	34	DEL	1.00687e-22
4-130	4	41427916	41606741	OTHER	NONE	41427916	41606741		0					OTHER
4-131	4	42250348	42262074	NONE	DEL	42250348	42262074		-3548	1.00687e-22		54	41	DEL	1.00687e-22
4-132	4	42317495	42748597	OTHER	DEL	42317495	42748597		-97576	5.80961e-10		7	4	DEL	5.80961e-10	misassembly
4-133	4	42789618	42799986	EC	INS	42789618	42799986		3517	1.00687e-22		33	22	INS	1.00687e-22
4-134	4	42851431	42886766	MC	DEL	42851431	42886766		-3552	7.94155e-11		34	29	DEL	7.94155e-11
4-135	4	43462031	43486402	EC	INS	43462031	43486402		6924	1.00687e-22		57	23	INS	1.00687e-22
4-136	4	43537388	43562411	NONE	DEL	43537388	43562411		-25023	0		55	0	DEL	0
4-137	4	44100188	44100188	MC	NONE			44100188	0		8.15787e-30	53	1	MC	8.15787e-30
4-138	4	44209957	44307895	NONE	DEL	44209957	44307895		-97938	0		57	0	DEL	0
4-139	4	44416367	44416367	MC	NONE			44416367	0		1.02941e-28	58	2	MC	1.02941e-28
4-140	4	45292029	45382788	OTHER	DEL	45292029	45382788		-9670	2.7079e-22		66	53	DEL	2.7079e-22
4-141	4	46022283	46138636	NONE	DEL	46052005	46138636		-86631	0		51	0	DEL	0
4-142	4	46233172	46233172	EC	NONE			46233172	0		2.20596e-15	45	29	EC	2.20596e-15
4-143	4	46318012	46535013	OTHER	DEL	46318012	46535013		-97288	2.66612e-22		26	17	DEL	2.66612e-22
4-144	4	46715071	46988764	OTHER	DEL	46715071	46988764		-95465	2.86431e-22		35	25	DEL	2.86431e-22	misassebly
4-145	4	47251063	47258777	NONE	INS	47251063	47258777		6519	2.71022e-22		52	35	INS	2.71022e-22
4-146	4	47468355	47468355	EC	NONE			47468355	0		2.09899e-39	61	51	EC	2.09899e-39
4-147	4	48583356	48602324	OTHER	INS	48583356	48602324		5781	2.94773e-22		29	19	INS	2.94773e-22
4-148	4	48693148	48693148	EC	NONE			48693148	0		1.74058e-10	33	14	EC	1.74058e-10	hap
4-149	4	48758291	48764012	NONE	DEL	48758291	48764012		-5721	0		33	0	DEL	0
4-150	4	49223543	49294491	OTHER	NONE	49223543	49294491		0					OTHER
4-151	4	49422886	49507763	EC	DEL	49422886	49507763		-35959	1.00687e-22		38	27	DEL	1.00687e-22
4-152	4	49579700	49840647	OTHER	NONE	49579700	49840647		0					OTHER
4-153	4	50403496	50403496	EC	NONE			50403496	0		1.20986e-42	56	47	EC	1.20986e-42
4-154	4	50597037	50639642	OTHER	INS	50597037	50639642		7394	2.98153e-22		49	29	INS	2.98153e-22
4-155	4	51726804	51758206	NONE	INS	51726804	51758206		7440	2.67758e-22		50	31	INS	2.67758e-22
4-156	4	51850668	51850668	EC	NONE			51850668	0		0	47	47	EC	0
4-157	4	51883321	51883321	EC	NONE			51883321	0		7.57917e-14	49	31	EC	7.57917e-14	hap
4-158	4	52035618	52105720	OTHER	NONE	52035618	52105720		0					OTHER
4-159	4	52553372	52592093	OTHER	NONE	52553372	52592093		0					OTHER
4-160	4	52628570	52639923	NONE	DEL	52628570	52639923		-4443	1.00687e-22		63	35	DEL	1.00687e-22
4-161	4	52725868	52749082	EC	INS	52725868	52749082		4456	1.00687e-22		70	40	INS	1.00687e-22
4-162	4	53171791	53225564	NONE	DEL	53171791	53225564		-53773	0		59	0	DEL	0
4-163	4	53894093	53923789	NONE	DEL	53894093	53923789		-29696	0		57	0	DEL	0
4-164	4	54123763	54287628	OTHER	DEL	54123763	54287628		-40000	2.71496e-22		40	33	DEL	2.71496e-22
4-165	4	56179108	56223751	NONE	DEL	56179108	56223751		-44643	0		48	0	DEL	0
4-166	4	56626500	56681081	OTHER	NONE	56626500	56681081		0					OTHER
4-167	4	56750546	56870385	NONE	DEL	56750546	56870385		-74260	2.65681e-22		40	33	DEL	2.65681e-22
4-168	4	56930451	56930451	EC	NONE			56930451	0		5.72692e-36	43	36	EC	5.72692e-36
4-169	4	57089757	57133482	NONE	INS	57089757	57133482		40797	2.68407e-22		51	25	INS	2.68407e-22
4-170	4	57269827	57312430	OTHER	NONE	57269827	57312430		0					OTHER
4-171	4	58477553	58500480	NONE	INS	58477553	58500480		88257	2.65722e-22		36	27	INS	2.65722e-22
4-172	4	59027895	59091336	NONE	DEL	59027895	59091336		-25955	2.68407e-22		52	46	DEL	2.68407e-22
4-173	4	59245224	59295646	OTHER	NONE	59245224	59295646		0					OTHER		misassembly
4-174	4	59362001	59392007	NONE	INS	59362001	59392007		19038	2.63111e-22		55	34	INS	2.63111e-22
4-175	4	60132645	60454962	OTHER	INS	60132645	60454962		13866	0.312466		6	4	INS	0.312466	contain inversion
4-176	4	60500885	60551695	NONE	DEL	60500885	60551695		-17607	1.00687e-22		40	27	DEL	1.00687e-22
4-177	4	60622546	60697241	NONE	DEL	60622546	60697241		-8161	1.6662e-16		47	34	DEL	1.6662e-16
4-178	4	60869302	60876829	NONE	DEL	60869302	60876829		-7527	0		57	0	DEL	0
4-179	4	61050007	61236735	OTHER	INS	61050007	61236735		43738	2.63172e-22		27	15	INS	2.63172e-22	inverted
4-180	4	61570359	61691980	OTHER	DEL	61570359	61691980		-77868	2.59056e-22		44	30	DEL	2.59056e-22
4-181	4	61787877	61812541	EC	INS	61787877	61812541		10998	1.00687e-22		61	45	INS	1.00687e-22
4-182	4	61974567	62000715	NONE	DEL	61974567	62000715		-8393	1.00687e-22		54	40	DEL	1.00687e-22
4-183	4	62104842	62128700	NONE	DEL	62104842	62128700		-5323	1.00687e-22		41	32	DEL	1.00687e-22
4-184	4	62356314	62475025	NONE	DEL	62356314	62475025		-96066	1.00687e-22		60	44	DEL	1.00687e-22
4-185	4	62536982	62566211	EC	NONE		62536982	62566211	0		5.72692e-36	43	36	EC	5.72692e-36
4-186	4	62773126	62824494	NONE	INS	62773126	62824494		27754	2.66115e-22		38	28	INS	2.66115e-22
4-187	4	63154783	63154783	MC	NONE			63154783	0		5.0516e-06	28	9	MC	5.0516e-06	hap
4-188	4	63661564	63818538	OTHER	NONE	63661564	63818538		0					OTHER		misassembly
4-189	4	64356092	64376385	NONE	INS	64356092	64376385		12257	2.63233e-22		43	33	INS	2.63233e-22
4-190	4	64465317	64499385	NONE	DEL	64465317	64499385		-34068	0		42	0	DEL	0
4-191	4	64693321	64738976	NONE	DEL	64693321	64738976		-18795	0		42	0	DEL	0
4-192	4	65136725	65136725	EC	NONE			65136725	0		3.23818e-19	50	40	EC	3.23818e-19
4-193	4	65167535	65187116	NONE	DEL	65167535	65187116		-19581	0		52	0	DEL	0
4-194	4	65508087	65611608	OTHER	DEL	65508087	65611608		-20419	2.59056e-22		47	37	DEL	2.59056e-22
4-195	4	66013088	66028475	NONE	DEL	66013088	66028475		-7334	1.00687e-22		65	37	DEL	1.00687e-22
4-196	4	66090947	66119527	OTHER	NONE	66090947	66119527		0					OTHER		misassembly
4-197	4	66510207	66569547	NONE	DEL	66510207	66569547		-18134	1.00687e-22		43	28	DEL	1.00687e-22
4-198	4	66948240	67268074	OTHER	DEL	66948240	67268074		-101292	2.61189e-22		21	12	DEL	2.61189e-22
4-199	4	67843942	67867339	NONE	DEL	67843942	67867339		-9354	2.60693e-22		42	29	DEL	2.60693e-22
4-200	4	68057241	68137132	NONE	DEL	68057241	68137132		-79891	0		52	0	DEL	0
4-201	4	68962056	68962056	EC	NONE			68962056	0		1.12083e-09	47	24	EC	1.12083e-09	hap
4-202	4	69256899	69277361	NONE	DEL	69256899	69277361		-20462	0		46	0	DEL	0
4-203	4	70749076	70749076	EC	NONE			70749076	0		1.53885e-28	60	52	EC	1.53885e-28
4-204	4	71865874	71879490	NONE	DEL	71865874	71879490		-3873	1.00687e-22		60	50	DEL	1.00687e-22
4-205	4	71945929	71972603	NONE	INS	71945929	71972603		18851	2.60693e-22		55	39	INS	2.60693e-22
4-206	4	72097696	72097696	EC	NONE			72097696	0		4.24027e-35	45	34	EC	4.24027e-35
4-207	4	72258873	72310608	NONE	DEL	72258873	72310608		-38067	1.00687e-22		43	30	DEL	1.00687e-22
4-208	4	72760930	72784756	NONE	DEL	72760930	72784756		-7035	2.69108e-22		53	27	DEL	2.69108e-22
4-209	4	73005638	73060511	NONE	DEL	73005638	73060511		-48872	1.00687e-22		71	41	DEL	1.00687e-22
4-210	4	73137191	73165410	NONE	INS	73137191	73165410		468698	2.60693e-22		18	13	INS	2.60693e-22
4-211	4	73233189	73330793	NONE	DEL	73233189	73330793		-67638	1.00687e-22		55	45	DEL	1.00687e-22
4-212	4	73851980	73880661	NONE	INS	73851980	73880661		21624	2.60693e-22		51	36	INS	2.60693e-22
4-213	4	74453916	74453916	MC	NONE			74453916	0		0.000676972	33	10	MC	0.000676972
4-214	4	75301049	75413443	NONE	DEL	75301049	75413443		-65043	2.60693e-22		37	28	DEL	2.60693e-22
4-215	4	75498582	75498582	EC	NONE			75498582	0		6.0568e-21	33	32	EC	6.0568e-21
4-216	4	75530638	75557625	OTHER	NONE	75530638	75557625		0					OTHER
4-217	4	75723883	75734053	NONE	DEL	75723883	75734053		-4125	1.00687e-22		30	20	DEL	1.00687e-22
4-218	4	75774505	75805928	OTHER	NONE	75774505	75805928		0					OTHER		misassembly
4-219	4	75854685	75878236	MC	DEL	75854685	75878236		-4182	1.39542e-19		28	20	DEL	1.39542e-19
4-220	4	76198710	76373774	OTHER	NONE	76198710	76373774		0					OTHER		inversion
4-221	4	76586670	76586670	EC	NONE			76586670	0		1.57055e-06	29	16	EC	1.57055e-06	hap
4-222	4	77075658	77075658	EC	NONE			77075658	0		6.20547e-09	41	21	EC	6.20547e-09	hap
4-223	4	77128659	77158441	NONE	INS	77128659	77158441		20121	2.58282e-22		39	29	INS	2.58282e-22
4-224	4	77227744	77667235	OTHER	DEL	77227744	77667235		-212346	2.86991e-22		20	17	DEL	2.86991e-22	misassembly
4-225	4	78200475	78200475	MC	NONE			78200475	0		1.20368e-20	49	2	MC	1.20368e-20
4-226	4	78283369	78297054	NONE	DEL	78283369	78297054		-13685	0		57	0	DEL	0
4-227	4	78345543	78407809	OTHER	DEL	78345543	78407809		-43491	2.65681e-22		51	35	DEL	2.65681e-22
4-228	4	79166182	79166182	EC	NONE			79166182	0		1.21918e-22	41	30	EC	1.21918e-22
4-229	4	79377405	79385470	NONE	DEL	79377405	79385470		-8065	0		45	0	DEL	0
4-230	4	79504110	79504110	EC	NONE			79504110	0		2.26273e-29	49	41	EC	2.26273e-29
4-231	4	79618160	79802072	OTHER	NONE	79618160	79802072		0					OTHER
4-232	4	79971883	79997729	NONE	DEL	79971883	79997729		-7056	2.58282e-22		40	15	DEL	2.58282e-22
4-233	4	80105141	80105141	EC	NONE			80105141	0		9.46188e-10	44	24	EC	9.46188e-10	hap
4-234	4	80264596	80321998	NONE	INS	80264596	80321998		29073	2.58282e-22		43	30	INS	2.58282e-22
4-235	4	80346935	80356219	NONE	DEL	80346935	80356219		-9284	0		50	0	DEL	0
4-236	4	80829202	80873591	NONE	DEL	80829202	80873591		-44389	0		47	0	DEL	0
4-237	4	80980809	80980809	MC	NONE			80980809	0		1.20222e-17	51	6	MC	1.20222e-17
4-238	4	81140906	81227615	OTHER	DEL	81140906	81227615		-71074	2.58282e-22		48	32	DEL	2.58282e-22
4-239	4	81507898	81567734	NONE	INS	81507898	81567734		42545	2.51492e-22		43	32	INS	2.51492e-22
4-240	4	81897817	81989017	OTHER	DEL	81877968	81989017		-59569	2.81217e-22		33	23	DEL	2.81217e-22	misassembly
4-241	4	82095016	82121730	EC	DEL	82095016	82121730		-8148	1.00687e-22		40	23	DEL	1.00687e-22
4-242	4	82501764	82522460	NONE	DEL	82501764	82522460		-8337	1.00687e-22		53	34	DEL	1.00687e-22
4-243	4	83182734	83340524	OTHER	NONE	83182734	83319357		0					OTHER
4-244	4	83498021	83539348	MC	DEL	83498021	83539348		-5083	5.39869e-18		38	32	DEL	5.39869e-18
4-245	4	83662935	83685889	NONE	INS	83662935	83685889		10571	2.5201e-22		50	33	INS	2.5201e-22
4-246	4	83694968	83744677	NONE	DEL	83729454	83744677		-15223	0		45	0	DEL	0
4-247	4	83819032	84031410	NONE	DEL	83819032	84031410		-194404	2.54949e-22		43	26	DEL	2.54949e-22
4-248	4	84215387	84215387	EC	NONE			84215387	0		1.74552e-24	53	31	EC	1.74552e-24	hap
4-249	4	84232005	84242855	EC	INS	84232005	84242855		5933	1.00687e-22		49	36	INS	1.00687e-22	hap
4-250	4	84278517	84287389	NONE	DEL	84278517	84287389		-8872	5.39869e-18		38	32	DEL	5.39869e-18
4-251	4	84539891	84581451	OTHER	DEL	84539891	84581451		-11330	2.54949e-22		50	31	DEL	2.54949e-22
4-252	4	84743657	84743657	EC	NONE			84743657	0		2.42179e-24	43	25	EC	2.42179e-24	hap
4-253	4	84952327	84952327	EC	NONE			84952327	0		2.57138e-25	43	36	EC	2.57138e-25
4-254	4	85051671	85158652	OTHER	DEL	85051671	85158652		-54717	2.89292e-22		25	20	DEL	2.89292e-22	misassembly
4-255	4	85238778	85238778	EC	NONE			85238778	0		8.50586e-14	36	24	EC	8.50586e-14	hap
4-256	4	85259145	85276379	NONE	DEL	85259145	85276379		-5843	1.00687e-22		35	27	DEL	1.00687e-22
4-257	4	85573254	85573254	EC	NONE			85573254	0		2.70272e-46	60	55	EC	2.70272e-46
4-258	4	86021695	86358220	OTHER	DEL	86021695	86358220		-281827	2.89292e-22		25	20	DEL	2.89292e-22	misassembly
4-259	4	86447554	86472382	NONE	INS	86447554	86472382		490050	1.00687e-22		56	44	INS	1.00687e-22
4-260	4	86789446	86804711	NONE	DEL	86789446	86804711		-4225	1.00687e-22		38	27	DEL	1.00687e-22
4-261	4	86853925	86853925	MC	NONE			86853925	0		1.99341e-20	41	0	MC	1.99341e-20
4-262	4	87009700	87189183	OTHER	DEL	87009700	87189183		-68016	2.97169e-22		52	42	DEL	2.97169e-22	misassembly
4-263	4	87474995	87511976	OTHER	DEL	87474995	87511976		-9847	2.50634e-22		58	48	DEL	2.50634e-22
4-264	4	88032666	88032666	EC	NONE			88032666	0		2.18965e-19	53	28	EC	2.18965e-19	hap
4-265	4	88157305	88193500	NONE	INS	88157305	88193500		9011	1.00687e-22		56	44	INS	1.00687e-22
4-266	4	88315749	88402019	OTHER	DEL	88315749	88402019		-25729	2.58282e-22		48	35	DEL	2.58282e-22
4-267	4	90372686	90389856	NONE	INS	90372686	90389856		25177	2.5201e-22		52	30	INS	2.5201e-22
4-268	4	90616608	90616608	MC	NONE			90616608	0		2.41874e-10	37	3	MC	2.41874e-10
4-269	4	90926524	90926524	EC	NONE			90926524	0		2.31792e-22	62	37	EC	2.31792e-22	hap
4-270	4	91167689	91190384	OTHER	INS	91167689	91190384		4202	2.49273e-22		50	44	INS	2.49273e-22
4-271	4	91277223	91372975	NONE	DEL	91277223	91372975		-95752	0		51	0	DEL	0
4-272	4	91401533	91520786	OTHER	NONE	91401533	91520786		0					OTHER		inversion
4-273	4	91838726	91885863	MC	DEL	91838726	91885863		-9786	1.00687e-22		48	37	DEL	1.00687e-22
4-274	4	92113260	92131988	NONE	DEL	92113260	92131988		-5084	1.00687e-22		38	30	DEL	1.00687e-22
4-275	4	92147842	92171561	NONE	INS	92147842	92171561		9724	2.58282e-22		34	11	INS	2.58282e-22
4-276	4	92259820	92303370	OTHER	NONE	92259820	92303370		0					OTHER
4-277	4	92590642	92615324	NONE	DEL	92590642	92615324		-24682	0		40	0	DEL	0
4-278	4	92661545	92661545	EC	NONE			92661545	0		1.72356e-25	45	42	EC	1.72356e-25
4-279	4	93054626	93054626	EC	NONE			93054626	0		5.62103e-23	34	33	EC	5.62103e-23
4-280	4	93213521	93257794	OTHER	DEL	93213521	93296404		-22436	2.53172e-22		37	28	DEL	2.53172e-22
4-281	4	94268474	94440095	OTHER	DEL	94268474	94440095		-38548	2.8193e-22		50	39	DEL	2.8193e-22	inversion
4-282	4	94922678	94946219	NONE	DEL	94922678	94946219		-7342	1.00687e-22		41	32	DEL	1.00687e-22
4-283	4	95048732	95073387	OTHER	NONE	95048732	95073387		0					OTHER		misassembly
4-284	4	96100960	96122443	EC	NONE		96100960	96122443	0		1.72356e-25	45	42	EC	1.72356e-25
4-285	4	96480673	96512649	EC	INS	96480673	96512649		4320	1.30965e-17		42	28	INS	1.30965e-17
4-286	4	97005127	97015933	NONE	INS	97005127	97015933		70267	2.47039e-22		12	8	INS	2.47039e-22
4-287	4	97081281	97093043	NONE	DEL	97081281	97093043		-4412	1.00687e-22		20	12	DEL	1.00687e-22
4-288	4	98074458	98083006	NONE	DEL	98074458	98083006		-8548	0		42	0	DEL	0
4-289	4	98266800	98266800	MC	NONE			98266800	0		1.02076e-28	48	0	MC	1.02076e-28
4-290	4	98879058	98929055	NONE	DEL	98879058	98929055		-39280	1.00687e-22		52	40	DEL	1.00687e-22
4-291	4	99004233	99027542	NONE	DEL	99004233	99027542		-9382	1.00687e-22		52	31	DEL	1.00687e-22
4-292	4	99665190	99795720	NONE	DEL	99665190	99795720		-82013	1.00687e-22		51	36	DEL	1.00687e-22
4-293	4	99854317	99944206	OTHER	DEL	99854317	99944206		-20866	2.46138e-22		45	24	DEL	2.46138e-22
4-294	4	100136404	100206872	NONE	DEL	100136404	100206872		-70468	0		56	0	DEL	0
4-295	4	100436529	100487272	NONE	DEL	100436529	100487272		-31231	1.00687e-22		65	42	DEL	1.00687e-22
4-296	4	100587164	100790902	OTHER	DEL	100587164	100790902		-50090	2.8137e-22		36	25	DEL	2.8137e-22	misassembly
4-297	4	100921794	100945357	NONE	DEL	100921794	100945357		-9801	2.68126e-22		62	41	DEL	2.68126e-22
4-298	4	100996091	100996091	EC	NONE			100996091	0		3.9943e-36	57	41	EC	3.9943e-36
4-299	4	101185565	101257589	NONE	DEL	101185565	101257589		-72024	0		48	0	DEL	0
4-300	4	101330327	101386863	EC	INS	101330327	101386863		12544	1.00687e-22		45	33	INS	1.00687e-22
4-301	4	101642158	101642158	EC	NONE			101642158	0		5.40919e-44	60	53	EC	5.40919e-44
4-302	4	101771008	101786932	NONE	INS	101771008	101786932		4183	1.77325e-16		15	9	INS	1.77325e-16
4-303	4	101916426	101916426	MC	NONE			101916426	0		4.97554e-26	59	5	MC	4.97554e-26
4-304	4	101959905	102081193	OTHER	INS	101959905	102081193		120606	2.59056e-22		20	16	INS	2.59056e-22
4-305	4	103316277	103364972	OTHER	NONE	103316277	103364972		0					OTHER		inversion
4-306	4	103468448	103529137	OTHER	DEL	103468448	103529137		-8403	2.47578e-22		38	31	DEL	2.47578e-22
4-307	4	103563091	103586319	NONE	DEL	103563091	103586319		-22753	1.00687e-22		50	3	DEL	1.00687e-22
4-308	4	103887730	103928715	NONE	DEL	103887730	103928715		-5762	1.00687e-22		63	47	DEL	1.00687e-22
4-309	4	104458116	104458116	MC	NONE			104458116	0		7.23599e-13	61	19	MC	7.23599e-13
4-310	4	104725390	104778274	NONE	DEL	104725390	104778274		-45377	1.00687e-22		59	32	DEL	1.00687e-22
4-311	4	104969631	105047594	OTHER	NONE	104969631	105047594		0					OTHER		misassembly
4-312	4	105944641	105978793	NONE	DEL	105944641	105978793		-34152	0		63	0	DEL	0
4-313	4	106666228	106677799	NONE	DEL	106666228	106677799		-11571	0		56	0	DEL	0
4-314	4	106722148	106722148	MC	NONE			106722148	0		2.42414e-29	62	3	MC	2.42414e-29
4-315	4	107172590	107204605	NONE	INS	107172590	107204605		22458	2.51492e-22		39	24	INS	2.51492e-22
4-316	4	107324334	107341433	NONE	DEL	107324334	107341433		-8066	1.00687e-22		44	26	DEL	1.00687e-22
4-317	4	107622649	107731871	OTHER	DEL	107622649	107731871		-18111	2.77258e-22		32	22	DEL	2.77258e-22
4-318	4	107953051	107953051	EC	NONE			107953051	0		1.76889e-29	53	45	EC	1.76889e-29
4-319	4	108385856	108478402	OTHER	DEL	108385856	108478402		-41698	2.47578e-22		45	27	DEL	2.47578e-22
4-320	4	108704751	108796977	OTHER	INS	108704751	108796977		48090	2.59056e-22		34	26	INS	2.59056e-22
4-321	4	108852118	108867380	NONE	DEL	108852118	108867380		-15262	0		43	0	DEL	0
4-322	4	108976227	109002771	OTHER	INS	108976227	109002771		24059	2.46138e-22		33	29	INS	2.46138e-22
4-323	4	109047600	109047600	EC	NONE			109047600	0		2.89555e-22	40	27	EC	2.89555e-22
4-324	4	109069354	109381882	OTHER	DEL	109069354	109381882		-116250	2.94028e-22		20	16	DEL	2.94028e-22	misassembly
4-325	4	109587193	109620072	OTHER	DEL	109587193	109620072		-10392	2.97545e-22		31	23	DEL	2.97545e-22
4-326	4	109782741	109833017	NONE	DEL	109782741	109833017		-34656	1.00687e-22		45	34	DEL	1.00687e-22
4-327	4	109985947	110047500	NONE	DEL	109985947	110047500		-50124	1.00687e-22		44	27	DEL	1.00687e-22
4-328	4	110154634	110213543	OTHER	NONE	110154634	110213543		0					OTHER
4-329	4	110368308	110481365	NONE	DEL	110368308	110481365		-95422	1.00687e-22		43	32	DEL	1.00687e-22
4-330	4	110626470	110692125	OTHER	NONE	110626470	110692125		0					OTHER		misassembly
4-331	4	110727701	110745570	MC	DEL	110727701	110745570		-4356	1.00687e-22		44	28	DEL	1.00687e-22
4-332	4	110994012	110994012	EC	NONE			110994012	0		7.27468e-29	46	37	EC	7.27468e-29
4-333	4	111145226	111165273	OTHER	NONE	111145226	111165273		0					OTHER		misassembly
4-334	4	111746180	111873646	OTHER	DEL	111746180	111873646		-23488	2.82106e-22		44	33	DEL	2.82106e-22	misassembly
4-335	4	112180400	112180400	EC	NONE			112180400	0		9.45227e-35	52	40	EC	9.45227e-35
4-336	4	112457774	112457774	EC	NONE			112457774	0		2.44481e-15	57	48	EC	2.44481e-15	hap
4-337	4	112748541	112948956	OTHER	DEL	112748541	112948956		-56654	2.77952e-22		36	27	DEL	2.77952e-22	misassembly
4-338	4	113031418	113073570	OTHER	DEL	113031418	113073570		-13661	2.44488e-22		44	30	DEL	2.44488e-22
4-339	4	113764319	113834569	OTHER	INS	113764319	113834569		31639	2.92832e-22		40	26	INS	2.92832e-22	misassembly
4-340	4	114261730	114295345	OTHER	NONE	114261730	114295345		0					OTHER
4-341	4	114406273	114417230	NONE	DEL	114406273	114417230		-10957	0		50	0	DEL	0
4-342	4	114713311	114753537	NONE	DEL	114713311	114753537		-11894	1.00687e-22		57	35	DEL	1.00687e-22
4-343	4	114857710	114874655	NONE	DEL	114857710	114874655		-16945	0		50	0	DEL	0
4-344	4	115157561	115191938	OTHER	DEL	115157561	115191938		-11548	2.56851e-22		43	28	DEL	2.56851e-22
4-345	4	115803157	115842272	NONE	DEL	115803157	115842272		-30402	1.00687e-22		54	38	DEL	1.00687e-22
4-346	4	115895934	116192132	OTHER	NONE	115895934	116192132		0					OTHER		misassembly
4-347	4	116227201	116382597	OTHER	NONE	116227201	116382597		0					OTHER		misassembly
4-348	4	116651214	116701178	OTHER	INS	116651214	116701178		38490	2.92832e-22		40	26	INS	2.92832e-22	misassembly
4-349	4	116780353	116941697	OTHER	NONE	116780353	116941697		0					OTHER		misassembly
4-350	4	117023332	117054776	OTHER	INS	117023332	117054776		13370	2.92832e-22		40	26	INS	2.92832e-22
4-351	4	117411615	117464262	OTHER	NONE	117411615	117464262		0					OTHER
4-352	4	117493262	117507887	NONE	DEL	117499298	117507887		-3454	1.00687e-22		45	26	DEL	1.00687e-22
4-353	4	118085086	118175865	OTHER	INS	118085086	118175865		28046	2.98997e-22		35	21	INS	2.98997e-22	misassembly
4-354	4	118353044	118373311	OTHER	NONE	118353044	118373311		0					OTHER
4-355	4	118455106	118485235	OTHER	NONE	118455106	118485235		0					OTHER
4-356	4	118585755	118657610	OTHER	NONE	118585755	118630152		0					OTHER
4-357	4	118846945	118874030	NONE	INS	118846945	118874030		14759	2.615e-22		25	16	INS	2.615e-22
4-358	4	118946485	118991319	OTHER	NONE	118946485	118991319		0					OTHER
4-359	4	119028197	119038199	NONE	DEL	119028197	119038199		-10002	0		31	0	DEL	0
4-360	4	119070412	119070412	EC	NONE			119070412	0		4.31939e-17	31	26	EC	4.31939e-17
4-361	4	119318838	119351490	MC	DEL	119318838	119351490		-3966	5.4543e-20		50	39	DEL	5.4543e-20
4-362	4	119696464	119812634	OTHER	NONE	119696464	119812634		0					OTHER
4-363	4	119938416	119956269	NONE	INS	119938416	119956269		29525	2.46902e-22		25	13	INS	2.46902e-22
4-364	4	120531070	120596969	OTHER	NONE	120531070	120596969		0					OTHER
4-365	4	120675398	120699531	OTHER	INS	120675398	120699531		17013	2.97337e-22		55	31	INS	2.97337e-22
4-366	4	120918958	120495876	EC	NONE		120918958	120495876	0		9.45227e-35	52	40	EC	9.45227e-35
4-367	4	121280581	121307273	OTHER	INS	121280581	121307273		14777	2.52094e-22		26	21	INS	2.52094e-22
4-368	4	121600559	121654795	NONE	DEL	121600559	121654795		-46669	2.53563e-22		38	28	DEL	2.53563e-22
4-369	4	122406221	122452073	NONE	DEL	122415686	122452073		-12214	2.49284e-22		38	24	DEL	2.49284e-22
4-370	4	122753554	122781774	NONE	DEL	122753554	122781774		-10476	2.4113e-22		56	40	DEL	2.4113e-22
4-371	4	123166142	123187907	NONE	INS	123166142	123187907		6790	1.00687e-22		57	41	INS	1.00687e-22
4-372	4	123288097	123298599	NONE	INS	123288097	123298599		12160	1.00687e-22		47	28	INS	1.00687e-22
4-373	4	123480247	123510870	NONE	DEL	123480247	123510870		-7809	1.00687e-22		24	17	DEL	1.00687e-22
5-1	5	293672	439798	NONE	DEL	293672	439798		-146126	0		38	0	DEL	0
5-2	5	532348	621033	OTHER	DEL	532348	621033		-36975	3.67554e-22		37	27	DEL	3.67554e-22
5-3	5	660761	706629	OTHER	INS	664521	706629		29654	4.22957e-22		36	28	INS	4.22957e-22
5-4	5	724623	750436	NONE	INS	724623	750436		43067	3.66591e-22		37	31	INS	3.66591e-22
5-5	5	1371703	1431227	NONE	DEL	1371703	1431227		-50084	1.14581e-22		54	34	DEL	1.14581e-22
5-6	5	1643124	1703106	OTHER	DEL	1643124	1703106		-38735	3.65633e-22		43	26	DEL	3.65633e-22
5-7	5	1900801	1900801	MC	NONE			1900801	0		2.90146e-05	10	1	MC	2.90146e-05
5-8	5	2103631	2149511	NONE	INS	2136095	2149511		85320	3.80309e-22		38	31	INS	3.80309e-22
5-9	5	2176995	2250522	NONE	DEL	2176995	2250522		-30916	1.14581e-22		48	37	DEL	1.14581e-22
5-10	5	2588606	2838252	OTHER	DEL	2588606	2838252		-114210	4.22957e-22		33	30	DEL	4.22957e-22	misassembly
5-11	5	2985716	3114808	OTHER	DEL	2985716	3114808		-60460	4.22957e-22		39	30	DEL	4.22957e-22	misassembly
5-12	5	3160710	3266960	OTHER	NONE	3160710	3266960		0					OTHER
5-13	5	3313022	3343631	MC	DEL	3313022	3343631		-4033	1.59253e-19		50	34	DEL	1.59253e-19
5-14	5	3419792	3471827	NONE	DEL	3419792	3471827		-52035	0		39	0	DEL	0
5-15	5	3641787	3708248	OTHER	NONE	3641787	3708248		0					OTHER		haplotype block
5-16	5	3747807	3781103	NONE	DEL	3747807	3781103		-8229	1.14581e-22		32	23	DEL	1.14581e-22
5-17	5	4387483	4457119	NONE	DEL	4387483	4457119		-25966	3.65633e-22		29	17	DEL	3.65633e-22
5-18	5	4982727	5031891	NONE	INS	4982727	5031891		34726	3.65633e-22		49	35	INS	3.65633e-22
5-19	5	5359204	5435331	NONE	INS	5359204	5435331		8957	1.34547e-13		37	24	INS	1.34547e-13
5-20	5	5504858	5540302	OTHER	NONE	5504858	5540302		0					OTHER
5-21	5	5557736	5594004	NONE	DEL	5557736	5594004		-36268	0		40	0	DEL	0
5-22	5	5751052	5810987	NONE	DEL	5751052	5810987		-59935	0		40	0	DEL	0
5-23	5	6004889	6019177	NONE	INS	6004889	6019177		12450	1.14581e-22		41	30	INS	1.14581e-22
5-24	5	6084450	6107291	OTHER	INS	6084450	6107291		14058	3.65633e-22		37	25	INS	3.65633e-22
5-25	5	6144269	6221122	NONE	DEL	6144269	6221122		-55347	1.14581e-22		44	26	DEL	1.14581e-22
5-26	5	6337523	6357624	NONE	DEL	6337523	6357624		-5202	1.14581e-22		50	36	DEL	1.14581e-22
5-27	5	6454458	6497676	NONE	DEL	6454458	6497676		-30539	1.14581e-22		52	34	DEL	1.14581e-22	hap
5-28	5	7068287	7068287	EC	NONE			7068287	0		6.17253e-08	51	30	EC	6.17253e-08	hap
5-29	5	7449733	7484944	NONE	DEL	7449733	7484944		-8777	1.14581e-22		56	46	DEL	1.14581e-22
5-30	5	7642671	7753315	OTHER	DEL	7642671	7753315		-76285	4.22957e-22		59	42	DEL	4.22957e-22
5-31	5	7833948	7842610	NONE	DEL	7833948	7842610		-3728	1.14581e-22		53	39	DEL	1.14581e-22
5-32	5	8283279	8283279	EC	NONE			8283279	0		9.10445e-15	52	31	EC	9.10445e-15	hap
5-33	5	9023198	9023198	MC	NONE			9023198	0		8.99901e-12	31	3	MC	8.99901e-12
5-34	5	9434200	10942325	OTHER	DEL	9434200	10942325		-1409387	3.80309e-22		41	25	DEL	3.80309e-22
5-35	5	9986072	10861848	OTHER	NONE	9986072	10861848		0					OTHER		translocated
5-36	5	10409490	10430345	NONE	DEL	10409490	10430345		-5835	3.80309e-22		41	25	DEL	3.80309e-22
5-37	5	11003317	11056076	OTHER	DEL	11003317	11056076		-33686	3.64817e-22		46	19	DEL	3.64817e-22
5-38	5	11574472	11574472	EC	NONE			11574472	0		5.94879e-09	47	22	EC	5.94879e-09	hap
5-39	5	11631533	11663423	NONE	DEL	11631533	11663423		-5557	1.14581e-22		41	31	DEL	1.14581e-22
5-40	5	11737397	11737397	EC	NONE			11737397	0		2.098e-26	41	34	EC	2.098e-26
5-41	5	11807390	11947347	NONE	DEL	11807390	11947347		-32927	1.14581e-22		19	14	DEL	1.14581e-22
5-42	5	11996044	11996044	EC	NONE			11996044	0		8.15361e-07	25	16	EC	8.15361e-07
5-43	5	12068246	12095044	OTHER	DEL	12068246	12095044		-3427	0.000114171		13	8	DEL	0.000114171
5-44	5	12189359	12209125	EC	NONE		12189359	12209125	0		8.15361e-07	25	16	EC	8.15361e-07
5-45	5	12548018	12819591	OTHER	DEL	12548018	12819591		-87206	4.22957e-22		29	22	DEL	4.22957e-22	misassembly
5-46	5	12942220	12960687	MC	INS	12942220	12960687		3884	1.14581e-22		53	42	INS	1.14581e-22
5-47	5	12978497	12999564	NONE	DEL	12978497	12999564		-21067	0		54	0	DEL	0
5-48	5	13223151	13228444	NONE	DEL	13223151	13228444		-5293	0		50	0	DEL	0
5-49	5	13510027	13541735	NONE	DEL	13510027	13541735		-10684	3.63896e-22		45	28	DEL	3.63896e-22
5-50	5	13582706	13582706	EC	NONE			13582706	0		9.12669e-20	48	27	EC	9.12669e-20	hap
5-51	5	13717489	13717489	MC	NONE			13717489	0		5.09184e-26	52	1	MC	5.09184e-26
5-52	5	13942683	13980267	OTHER	INS	13942683	13980267		17105	3.63923e-22		47	34	INS	3.63923e-22
5-53	5	14052921	14060619	NONE	DEL	14052921	14060619		-7698	0		48	0	DEL	0
5-54	5	14242985	14242985	MC	NONE			14242985	0		2.16757e-25	41	0	MC	2.16757e-25
5-55	5	14557368	14557368	EC	NONE			14557368	0		2.49684e-34	57	47	EC	2.49684e-34
5-56	5	14654511	14686594	NONE	DEL	14654511	14686594		-32083	0		57	0	DEL	0
5-57	5	14890428	14974202	OTHER	DEL	14890428	14974202		-11224	9.14467e-21		41	29	DEL	9.14467e-21	misassembly
5-58	5	15264039	15287358	NONE	DEL	15264039	15287358		-5217	1.14581e-22		56	41	DEL	1.14581e-22
5-59	5	15656912	15736563	OTHER	NONE	15656912	15736563		0					OTHER
5-60	5	15926775	15942087	NONE	DEL	15926775	15942087		-15312	0		49	0	DEL	0
5-61	5	16004414	16090058	OTHER	DEL	16004414	16090058		-5557	0.000261582		36	22	DEL	0.000261582	misassebly
5-62	5	16255329	16276159	NONE	DEL	16255329	16276159		-20830	0		45	0	DEL	0
5-63	5	16347007	16478814	OTHER	DEL	16347007	16478814		-46014	4.22957e-22		44	35	DEL	4.22957e-22	misassembly
5-64	5	16593420	16648690	NONE	DEL	16593420	16648690		-20795	1.14581e-22		45	38	DEL	1.14581e-22
5-65	5	17448482	17448482	EC	NONE			17448482	0		1.30022e-36	55	50	EC	1.30022e-36
5-66	5	17971759	17971759	EC	NONE			17971759	0		3.79836e-24	49	37	EC	3.79836e-24	hap
5-67	5	17987229	18057565	OTHER	DEL	17987229	18057565		-29422	4.22957e-22		49	38	DEL	4.22957e-22
5-68	5	18120855	18138795	NONE	DEL	18120855	18138795		-5408	1.14581e-22		57	46	DEL	1.14581e-22
5-69	5	18281568	18322033	NONE	DEL	18281568	18322033		-15330	1.14581e-22		65	51	DEL	1.14581e-22
5-70	5	18907247	18953563	NONE	DEL	18907247	18953563		-6710	1.14581e-22		56	42	DEL	1.14581e-22
5-71	5	19088408	19337527	OTHER	NONE	19088408	19337527		0					OTHER		misassembly
5-72	5	19509001	19519541	NONE	DEL	19509001	19519541		-10540	0		42	0	DEL	0
5-73	5	19759117	19824460	EC	DEL	19759117	19824460		-25618	4.22957e-22		36	31	DEL	4.22957e-22
5-74	5	19961845	19986797	NONE	DEL	19961845	19986797		-3523	8.60438e-17		40	27	DEL	8.60438e-17
5-75	5	20022371	20035274	NONE	DEL	20022371	20035274		-5401	1.14581e-22		40	28	DEL	1.14581e-22
5-76	5	20139443	20139443	EC	NONE			20139443	0		1.65451e-28	45	39	EC	1.65451e-28
5-77	5	20204177	20252418	MC	DEL	20204177	20252418		-7206	1.14581e-22		59	40	DEL	1.14581e-22
5-78	5	20447110	20477687	NONE	INS	20447110	20477687		9211	1.14581e-22		72	59	INS	1.14581e-22
5-79	5	20545968	20809319	OTHER	DEL	20545968	20809319		-136747	4.22957e-22		38	31	DEL	4.22957e-22	misassembly
5-80	5	21123940	21223438	NONE	DEL	21123940	21223438		-99498	0		55	0	DEL	0
5-81	5	21249914	21268573	NONE	DEL	21249914	21268573		-3732	1.14581e-22		56	41	DEL	1.14581e-22
5-82	5	21342412	21475982	NONE	DEL	21342412	21475982		-88829	1.14581e-22		49	33	DEL	1.14581e-22
5-83	5	22678009	22888559	OTHER	NONE	22678009	22888559		0					OTHER
5-84	5	23076873	23145287	NONE	DEL	23076873	23145287		-55348	3.63951e-22		46	29	DEL	3.63951e-22
5-85	5	23747890	23827403	NONE	DEL	23747890	23827403		-79513	0		63	0	DEL	0
5-86	5	23910835	23952180	OTHER	INS	23910835	23952180		8895	4.22957e-22		54	32	INS	4.22957e-22	misassembly
5-87	5	24247910	24282666	NONE	INS	24247910	24282666		10625	3.66591e-22		59	46	INS	3.66591e-22
5-88	5	24998039	25034249	NONE	DEL	24998039	25034249		-8411	1.14581e-22		49	34	DEL	1.14581e-22
5-89	5	25060822	25091892	OTHER	INS	25060822	25091892		7633	4.22957e-22		45	26	INS	4.22957e-22
5-90	5	25321050	25328960	NONE	DEL	25321050	25328960		-7910	0		56	0	DEL	0
5-91	5	25604506	25633290	EC	DEL	25604506	25633290		-4488	4.22957e-22		56	30	DEL	4.22957e-22
5-92	5	26179314	26197369	EC	INS	26179314	26197369		4526	1.14581e-22		40	24	INS	1.14581e-22
5-93	5	26582529	26613896	OTHER	NONE	26582529	26613896		0					OTHER
5-94	5	26844361	26952014	OTHER	DEL	26844361	26952014		-50639	4.22957e-22		57	46	DEL	4.22957e-22
5-95	5	27587090	27616383	NONE	DEL	27587090	27616383		-29293	0		59	0	DEL	0
5-96	5	27799208	27832954	NONE	INS	27799208	27832954		111482	3.59203e-22		28	22	INS	3.59203e-22
5-97	5	27949936	28161276	OTHER	DEL	27949936	28161276		-66960	4.22957e-22		35	19	DEL	4.22957e-22
5-98	5	28172588	28198910	NONE	DEL	28172588	28198910		-4858	1.14581e-22		66	38	DEL	1.14581e-22
5-99	5	28234031	28253532	OTHER	INS	28234031	28253532		22961	3.67554e-22		56	37	INS	3.67554e-22
5-100	5	28566734	28573269	NONE	DEL	28566734	28573269		-6535	0		20	0	DEL	0
5-101	5	28972728	29044180	NONE	DEL	28972728	29044180		-47889	1.14581e-22		59	44	DEL	1.14581e-22
5-102	5	29212341	29270282	NONE	DEL	29212341	29270282		-49352	1.14581e-22		48	35	DEL	1.14581e-22
5-103	5	29581746	29588886	NONE	INS	29581746	29588886		6090	3.59203e-22		28	22	INS	3.59203e-22
5-104	5	29738966	29762257	NONE	DEL	29738966	29762257		-23291	0		42	0	DEL	0
5-105	5	30047194	30096237	OTHER	INS	30047194	30096237		65623	4.22957e-22		46	33	INS	4.22957e-22
5-106	5	30146507	30146507	EC	NONE			30146507	0		4.14571e-30	48	39	EC	4.14571e-30
5-107	5	30488773	30501965	NONE	INS	30488773	30501965		27838	3.66017e-22		36	21	INS	3.66017e-22
5-108	5	30758092	30758092	EC	NONE			30758092	0		7.62733e-26	43	36	EC	7.62733e-26
5-109	5	30799272	30813182	NONE	INS	30799272	30813182		4347	3.57398e-22		39	29	INS	3.57398e-22
5-110	5	30833585	30833585	MC	NONE			30833585	0		2.53442e-19	36	1	MC	2.53442e-19
5-111	5	31037665	31057598	NONE	INS	31037665	31057598		33382	3.65633e-22		44	35	INS	3.65633e-22
5-112	5	31134227	31134227	MC	NONE			31134227	0		6.51872e-33	64	1	MC	6.51872e-33
5-113	5	31249097	31249097	MC	NONE			31249097	0		1.09152e-34	64	0	MC	1.09152e-34
5-114	5	31293846	31528470	OTHER	DEL	31293846	31528470		-70786	4.22957e-22		37	27	DEL	4.22957e-22	misassembly
5-115	5	31812150	31863128	NONE	DEL	31816407	31863128		-46721	0		67	0	DEL	0
5-116	5	32643924	32674068	EC	NONE		32643924	32674068	0		4.14571e-30	48	39	EC	4.14571e-30
5-117	5	32680175	32693419	EC	NONE		32680175	32693419	0		4.14571e-30	48	39	EC	4.14571e-30
5-118	5	32936599	32967345	NONE	DEL	32936599	32967345		-21655	1.14581e-22		38	27	DEL	1.14581e-22
5-119	5	33252324	33299018	OTHER	DEL	33252324	33299018		-14340	4.22957e-22		58	44	DEL	4.22957e-22	misassembly
5-120	5	33947757	33947757	EC	NONE			33947757	0		1.38326e-30	31	30	EC	1.38326e-30
5-121	5	33977353	34013406	OTHER	NONE	33977353	34013406		0					OTHER		misassembly
5-122	5	34109281	34338004	OTHER	NONE	34109281	34338004		0					OTHER
5-123	5	34591474	34601261	NONE	INS	34591474	34601261		5434	3.67554e-22		46	29	INS	3.67554e-22
5-124	5	34778226	34935711	OTHER	INS	34778226	34935711		19414	6.19106e-14		30	21	INS	6.19106e-14
5-125	5	35753699	35772725	NONE	DEL	35753699	35772725		-19026	0		50	0	DEL	0
5-126	5	37649627	37649627	EC	NONE			37649627	0		4.80556e-40	50	44	EC	4.80556e-40
5-127	5	38355476	38355476	MC	NONE			38355476	0		2.9364e-23	56	3	MC	2.9364e-23
5-128	5	40319894	40356801	NONE	DEL	40319894	40356801		-36907	0		59	0	DEL	0
5-129	5	40460696	40482237	NONE	INS	40460696	40482237		5256	1.14581e-22		60	48	INS	1.14581e-22
5-130	5	41473560	41473560	MC	NONE			41473560	0		1.63715e-19	48	3	MC	1.63715e-19
5-131	5	41960094	41991246	NONE	DEL	41960094	41991246		-11942	1.14581e-22		66	45	DEL	1.14581e-22
5-132	5	42083882	42083882	EC	NONE			42083882	0		1.71885e-54	74	67	EC	1.71885e-54
5-133	5	42229891	42437787	OTHER	DEL	42229891	42437787		-36722	4.22957e-22		40	31	DEL	4.22957e-22	misassembly
5-134	5	42488490	42567943	NONE	DEL	42488490	42567943		-79453	0		60	0	DEL	0
5-135	5	42774862	43003412	OTHER	DEL	42774862	43003412		-57777	4.22957e-22		22	20	DEL	4.22957e-22
5-136	5	43226347	43226347	MC	NONE			43226347	0		3.58142e-28	45	0	MC	3.58142e-28
5-137	5	43362562	43522950	OTHER	INS	43362562	43522950		60235	3.51963e-22		18	8	INS	3.51963e-22
5-138	5	43556143	43585051	OTHER	NONE	43556143	43585051		0					OTHER
5-139	5	43642560	43642560	EC	NONE			43642560	0		1.3018e-10	23	20	EC	1.3018e-10
5-140	5	43663780	43733927	NONE	DEL	43663780	43733927		-23384	1.14581e-22		18	13	DEL	1.14581e-22
5-141	5	44332152	44364231	NONE	INS	44332152	44364231		11661	1.14581e-22		39	29	INS	1.14581e-22
5-142	5	44698216	44739341	OTHER	INS	44698216	44739341		9175	3.52927e-22		27	22	INS	3.52927e-22
5-143	5	44850640	44912571	OTHER	NONE	44850640	44912571		0					OTHER		misassembly
5-144	5	44951681	44979381	MC	DEL	44951681	44979381		-3556	1.26959e-14		46	27	DEL	1.26959e-14
5-145	5	45043321	45051587	NONE	DEL	45043321	45051587		-4008	1.14581e-22		55	32	DEL	1.14581e-22
5-146	5	45116083	45152604	NONE	DEL	45116083	45152604		-9223	1.14581e-22		59	43	DEL	1.14581e-22
5-147	5	45188259	45233436	NONE	DEL	45188259	45233436		-9755	1.14581e-22		58	43	DEL	1.14581e-22
5-148	5	45449236	45481662	NONE	INS	45449236	45481662		18584	3.5387e-22		64	50	INS	3.5387e-22
5-149	5	45817046	45817046	EC	NONE			45817046	0		3.42974e-09	50	26	EC	3.42974e-09	hap
5-150	5	46039632	46049886	NONE	INS	46039632	46049886		22487	3.55745e-22		58	35	INS	3.55745e-22
5-151	5	46078693	46078693	EC	NONE			46078693	0		4.07462e-23	68	61	EC	4.07462e-23
5-152	5	46444268	46444268	EC	NONE			46444268	0		7.73474e-16	74	43	EC	7.73474e-16
5-153	5	46603139	46626463	NONE	DEL	46603139	46626463		-5344	1.14581e-22		71	65	DEL	1.14581e-22
5-154	5	46719196	46746015	NONE	DEL	46719196	46746015		-26819	0		56	0	DEL	0
5-155	5	47590353	47769909	OTHER	NONE	47590353	47769909		0					OTHER
5-156	5	48276090	48374921	OTHER	DEL	48276090	48374921		-44191	4.22957e-22		48	32	DEL	4.22957e-22	misassembly
5-157	5	48459515	48597065	OTHER	DEL	48459515	48597065		-56009	3.48492e-22		44	31	DEL	3.48492e-22
5-158	5	48822682	49033383	OTHER	DEL	48822682	49033383		-74414	3.63951e-22		40	30	DEL	3.63951e-22
5-159	5	49247751	49445343	OTHER	DEL	49247751	49445343		-46584	4.22957e-22		35	22	DEL	4.22957e-22
5-160	5	49973135	50102081	OTHER	INS	49973135	50102081		30579	3.48492e-22		37	30	INS	3.48492e-22
5-161	5	50276345	50309420	NONE	DEL	50276345	50309420		-12200	1.14581e-22		43	33	DEL	1.14581e-22
5-162	5	50952652	51077865	OTHER	DEL	50952652	51077865		-86908	4.22957e-22		65	47	DEL	4.22957e-22
5-163	5	51471752	51523858	OTHER	NONE	51471752	51523858		0					OTHER
5-164	5	51813501	51937401	OTHER	NONE	51813501	51937401		0					OTHER
5-165	5	52079948	52079948	MC	NONE			52079948	0		1.0642e-17	50	4	MC	1.0642e-17
5-166	5	52949516	53083607	NONE	DEL	52949516	53083607		-134091	0		49	0	DEL	0
5-167	5	53976150	53996757	NONE	DEL	53976150	53996757		-9329	1.14581e-22		60	37	DEL	1.14581e-22
5-168	5	54253209	54271691	NONE	DEL	54253209	54271691		-4282	1.14581e-22		55	44	DEL	1.14581e-22
5-169	5	54348626	54348626	EC	NONE			54348626	0		1.20552e-50	65	51	EC	1.20552e-50
5-170	5	54977274	55211660	OTHER	DEL	54977274	55211660		-52139	4.22957e-22		25	21	DEL	4.22957e-22
5-171	5	55893161	55942094	OTHER	INS	55893161	55942094		36616	3.80309e-22		57	44	INS	3.80309e-22
5-172	5	56346177	56626218	OTHER	DEL	56346177	56626218		-15870	0.0167215		13	12	DEL	0.0167215
5-173	5	56749150	56768476	NONE	DEL	56749150	56768476		-19326	0		32	0	DEL	0
5-174	5	56890803	56944779	NONE	DEL	56890803	56944779		-7173	1.14581e-22		49	45	DEL	1.14581e-22
5-175	5	57121279	57121279	EC	NONE			57121279	0		1.81686e-31	48	41	EC	1.81686e-31
5-176	5	57168519	57224150	OTHER	NONE	57168519	57224150		0					OTHER
5-177	5	57516046	57532790	NONE	INS	57516046	57532790		4851	1.14581e-22		52	40	INS	1.14581e-22
5-178	5	57905305	57928887	NONE	DEL	57905305	57928887		-4170	1.14581e-22		53	37	DEL	1.14581e-22
5-179	5	58125175	58150656	MC	DEL	58125175	58150656		-4033	1.14581e-22		59	38	DEL	1.14581e-22
5-180	5	58435908	58605756	NONE	DEL	58435908	58605756		-169848	0		32	0	DEL	0
5-181	5	58989766	59118816	OTHER	NONE	58989766	59118816		0					OTHER
5-182	5	59946416	59984512	OTHER	DEL	59946416	59984512		-12806	3.80309e-22		34	25	DEL	3.80309e-22
5-183	5	60038388	60077212	OTHER	DEL	60038388	60077212		-11458	3.77395e-22		35	25	DEL	3.77395e-22
5-184	5	60177354	60177354	EC	NONE			60177354	0		0	43	43	EC	0
5-185	5	60201225	60365271	OTHER	DEL	60201225	60365271		-52173	3.75367e-22		31	22	DEL	3.75367e-22
5-186	5	60786505	60835600	NONE	DEL	60786505	60835600		-33415	1.14581e-22		33	26	DEL	1.14581e-22
5-187	5	60898769	60956904	OTHER	DEL	60898769	60956904		-20615	4.22957e-22		33	22	DEL	4.22957e-22
5-188	5	61344986	61344986	EC	NONE			61344986	0		4.04266e-24	43	35	EC	4.04266e-24
5-189	5	62001731	62026950	NONE	DEL	62001731	62026950		-4649	1.49897e-17		41	24	DEL	1.49897e-17
5-190	5	62245699	62277016	NONE	DEL	62245699	62277016		-4593	1.49897e-17		41	24	DEL	1.49897e-17
5-191	5	62422714	62464027	OTHER	INS	62422714	62464027		21195	3.51266e-22		49	32	INS	3.51266e-22
5-192	5	62975429	63115202	OTHER	DEL	62975429	63115202		-16964	2.72306e-12		36	19	DEL	2.72306e-12
5-193	5	63232871	63257799	EC	INS	63232871	63257799		4884	1.14581e-22		47	34	INS	1.14581e-22
5-194	5	63326136	63326136	MC	NONE			63326136	0		2.3913e-29	50	0	MC	2.3913e-29
5-196	5	63416218	63519176	NONE	DEL	63416218	63519176		-87198	1.14581e-22		48	26	DEL	1.14581e-22
5-195	5	63639546	63644042	NONE	DEL	63639546	63644042		-4496	0		46	0	DEL	0
5-197	5	63797361	63853720	OTHER	NONE	63797361	63853720		0					OTHER
5-198	5	63896569	63954359	OTHER	NONE	63896569	63954359		0					OTHER
5-199	5	64011336	64094308	OTHER	INS	64011336	64094308		157410	4.22957e-22		27	18	INS	4.22957e-22	misassembly
5-200	5	64704415	64787457	NONE	DEL	64704415	64787457		-83042	0		59	0	DEL	0
5-201	5	65129680	65187678	NONE	DEL	65129680	65187678		-45734	1.14581e-22		77	53	DEL	1.14581e-22
5-202	5	65703485	65855465	NONE	DEL	65703485	65855465		-110098	0		60	0	DEL	0	contain repeats
5-203	5	65890094	65945099	OTHER	INS	65890094	65945099		40677	4.22957e-22		43	29	INS	4.22957e-22
5-204	5	66636694	66675823	OTHER	DEL	66636694	66675823		-16719	4.22957e-22		50	19	DEL	4.22957e-22
5-205	5	66977182	66993611	EC	NONE		66977182	66993611	0		4.04266e-24	43	35	EC	4.04266e-24
5-206	5	67600859	67660765	NONE	DEL	67600859	67660765		-27282	1.14581e-22		46	30	DEL	1.14581e-22
5-207	5	67875582	67918303	NONE	DEL	67875582	67918303		-36514	1.14581e-22		78	51	DEL	1.14581e-22
5-208	5	68095666	68136615	NONE	DEL	68095666	68136615		-27756	1.14581e-22		63	40	DEL	1.14581e-22
5-209	5	68235633	68380264	OTHER	DEL	68235633	68380264		-54696	4.22957e-22		41	25	DEL	4.22957e-22
5-210	5	68531377	68610019	OTHER	NONE	68531377	68610019		0					OTHER		misassembly
5-211	5	70272749	70299739	NONE	DEL	70272749	70299739		-12531	4.22957e-22		53	36	DEL	4.22957e-22
5-212	5	70390093	70420021	EC	INS	70390093	70420021		6105	4.22957e-22		35	29	INS	4.22957e-22
5-213	5	71897303	71897303	EC	NONE			71897303	0		6.14024e-41	70	54	EC	6.14024e-41
5-214	5	72000184	72053496	NONE	DEL	72000184	72053496		-53312	0		59	0	DEL	0
5-215	5	72195606	72210840	NONE	DEL	72195606	72210840		-15234	0		58	0	DEL	0
5-216	5	73666619	73691981	EC	DEL	73666619	73691981		-10865	4.22957e-22		55	34	DEL	4.22957e-22
5-217	5	73762968	73865543	NONE	DEL	73762968	73865543		-71582	1.14581e-22		54	33	DEL	1.14581e-22
5-218	5	74120403	74156929	NONE	DEL	74120403	74156929		-29596	0		47	0	DEL	0
5-219	5	74942250	74942250	MC	NONE			74942250	0		1.63533e-20	42	0	MC	1.63533e-20
5-220	5	75226178	75234433	NONE	DEL	75226178	75234433		-8255	0		37	0	DEL	0
5-221	5	77151644	77283900	NONE	DEL	77151644	77283900		-87078	1.14581e-22		25	18	DEL	1.14581e-22
5-222	5	77621773	77668493	NONE	DEL	77621773	77668493		-34355	4.21497e-22		71	44	DEL	4.21497e-22
5-223	5	77860387	77992475	OTHER	INS	77860387	77992475		14541	1.26959e-14		40	28	INS	1.26959e-14	misassembly
5-224	5	78063464	78224392	OTHER	DEL	78063464	78224392		-27737	4.21497e-22		35	24	DEL	4.21497e-22	misassembly
5-225	5	78306868	78398716	OTHER	DEL	78306868	78398716		-91335	4.22957e-22		57	30	DEL	4.22957e-22
5-226	5	78628993	78647720	OTHER	INS	78628993	78647720		6669	4.22957e-22		51	31	INS	4.22957e-22
5-227	5	78812793	78911963	NONE	DEL	78812793	78911963		-79050	4.22957e-22		57	30	DEL	4.22957e-22
5-228	5	79200587	79279417	OTHER	INS	79200587	79279417		12521	3.59203e-22		36	26	INS	3.59203e-22
5-229	5	79810935	79810935	EC	NONE			79810935	0		7.0035e-14	17	16	EC	7.0035e-14
5-230	5	80165441	80192900	NONE	DEL	80165441	80192900		-27459	0		49	0	DEL	0
5-231	5	80319171	80319171	EC	NONE			80319171	0		1.4891e-28	44	35	EC	1.4891e-28
5-232	5	80395264	80395264	MC	NONE			80395264	0		4.41302e-16	46	8	MC	4.41302e-16	hap
5-233	5	80691278	80728701	OTHER	INS	80691278	80728701		21013	4.15221e-22		40	24	INS	4.15221e-22
5-234	5	80820862	80920048	NONE	DEL	80820862	80920048		-99186	0		36	0	DEL	0
5-235	5	80994507	81020896	OTHER	NONE	80994507	81020896		0					OTHER
5-236	5	81177525	81195976	NONE	DEL	81177525	81195976		-8267	1.14581e-22		30	20	DEL	1.14581e-22
5-237	5	81297464	81310597	OTHER	NONE	81297464	81310597		0					OTHER		haplotype block?
5-238	5	81358514	81364894	NONE	DEL	81358514	81364894		-6380	0		33	0	DEL	0
5-239	5	81456665	81456665	EC	NONE			81456665	0		8.35592e-29	38	29	EC	8.35592e-29
5-240	5	81514932	81639056	OTHER	DEL	81514932	81639056		-37553	4.1914e-22		37	20	DEL	4.1914e-22
5-241	5	81762621	81771502	NONE	INS	81762621	81771502		90226	3.56863e-22		38	24	INS	3.56863e-22
5-242	5	81877230	82100825	NONE	DEL	81877230	82100825		-202509	3.48492e-22		59	40	DEL	3.48492e-22
5-243	5	82170415	82328237	OTHER	NONE	82170415	82328237		0					OTHER
5-244	5	84158468	84188877	NONE	DEL	84158468	84188877		-20721	3.46927e-22		64	49	DEL	3.46927e-22
5-245	5	84384902	84654814	OTHER	DEL	84384902	84654814		-125033	4.10311e-22		49	30	DEL	4.10311e-22
5-246	5	84790326	84804073	NONE	DEL	84790326	84804073		-5135	3.46927e-22		59	37	DEL	3.46927e-22
5-247	5	84913072	85023860	OTHER	DEL	84913072	85023860		-39966	4.22957e-22		45	37	DEL	4.22957e-22
5-248	5	85102295	85120060	NONE	DEL	85102295	85120060		-5187	1.14581e-22		56	38	DEL	1.14581e-22
5-249	5	85137725	85137725	EC	NONE			85137725	0		1.29549e-33	56	52	EC	1.29549e-33
5-250	5	85385465	85385465	EC	NONE			85385465	0		2.14977e-22	40	35	EC	2.14977e-22
5-251	5	86188301	86562582	OTHER	DEL	86188301	86562582		-146441	4.22957e-22		24	19	DEL	4.22957e-22
5-252	5	86908463	86908463	MC	NONE			86908463	0		3.71057e-18	48	1	MC	3.71057e-18
5-253	5	88563073	88575646	NONE	DEL	88563073	88575646		-12573	0		57	0	DEL	0
5-254	5	88827087	88912150	NONE	DEL	88827087	88912150		-85063	0		41	0	DEL	0
5-255	5	88975323	89102892	OTHER	NONE	88975323	89102892		0					OTHER
5-256	5	89632981	89662536	NONE	DEL	89632981	89662536		-7162	1.14581e-22		54	35	DEL	1.14581e-22
5-257	5	89859322	89936031	OTHER	DEL	89859322	89936031		-44461	4.15221e-22		52	43	DEL	4.15221e-22	misassembly
5-258	5	89990369	90068499	OTHER	DEL	89990369	90068499		-21545	4.22957e-22		55	40	DEL	4.22957e-22
5-259	5	90200235	90304228	OTHER	DEL	90200235	90304228		-33298	3.73416e-22		47	39	DEL	3.73416e-22
5-260	5	92020242	92167423	NONE	DEL	92020242	92167423		-45045	3.80309e-22		42	35	DEL	3.80309e-22
5-261	5	92572601	92572601	EC	NONE			92572601	0		3.35049e-08	47	21	EC	3.35049e-08	hap
5-262	5	92848567	92919144	OTHER	DEL	92848567	92919144		-16860	4.22957e-22		53	35	DEL	4.22957e-22
5-263	5	93003425	93111291	OTHER	DEL	93003425	93111291		-33415	4.15565e-22		53	38	DEL	4.15565e-22	misassembly
5-264	5	93233252	93262546	NONE	INS	93233252	93262546		147038	3.48492e-22		27	22	INS	3.48492e-22
5-265	5	93866352	93926462	NONE	DEL	93866352	93926462		-27628	3.75536e-22		46	37	DEL	3.75536e-22
5-266	5	93941099	93941099	MC	NONE			93941099	0		1.70087e-23	48	0	MC	1.70087e-23
5-267	5	93999214	94026085	MC	DEL	93999214	94026085		-6434	1.14581e-22		55	39	DEL	1.14581e-22
5-268	5	94247743	94247743	EC	NONE			94247743	0		1.24181e-16	65	30	EC	1.24181e-16	hap
5-269	5	94738632	94828308	NONE	DEL	94738632	94828308		-62200	1.14581e-22		44	35	DEL	1.14581e-22
5-270	5	94874867	94913040	OTHER	INS	94874867	94913040		36913	4.22957e-22		41	30	INS	4.22957e-22
5-271	5	95484883	95556712	NONE	DEL	95484883	95556712		-53032	3.75536e-22		65	48	DEL	3.75536e-22
5-272	5	95736685	95800978	OTHER	NONE	95736685	95800978		0					OTHER
5-273	5	96098608	96304336	NONE	DEL	96098608	96304336		-173071	3.69469e-22		43	31	DEL	3.69469e-22
5-274	5	97625918	97714089	OTHER	DEL	97625918	97714089		-84071	4.22957e-22		56	29	DEL	4.22957e-22
5-275	5	97775661	97836342	OTHER	DEL	97775661	97836342		-24552	4.22957e-22		46	27	DEL	4.22957e-22	misassembly
5-276	5	98094348	98180208	NONE	DEL	98094348	98180208		-85860	0		60	0	DEL	0
5-277	5	98441931	98486706	NONE	INS	98441931	98486706		7557	1.14581e-22		54	32	INS	1.14581e-22
5-278	5	99020784	99056676	NONE	DEL	99020784	99056676		-6566	1.14581e-22		47	39	DEL	1.14581e-22
5-279	5	99200767	99305695	OTHER	NONE	99200767	99305695		0					OTHER
5-280	5	99817103	99861112	NONE	DEL	99817103	99861112		-10193	1.14581e-22		48	36	DEL	1.14581e-22
5-281	5	100657025	100685119	NONE	INS	100657025	100685119		3821	4.6368e-11		34	18	INS	4.6368e-11
5-282	5	100956397	101016435	NONE	DEL	100956397	101016435		-44723	1.14581e-22		56	42	DEL	1.14581e-22
5-283	5	101096167	101132739	NONE	DEL	101096167	101132739		-36572	0		58	0	DEL	0
5-284	5	101707470	101707470	MC	NONE			101707470	0		4.24937e-18	46	5	MC	4.24937e-18
5-285	5	101726772	101726772	EC	NONE			101726772	0		0	46	46	EC	0
5-286	5	101897285	101969387	NONE	DEL	101897285	101969387		-72102	0		46	0	DEL	0
5-287	5	102020542	102039326	NONE	DEL	102020542	102039326		-9276	1.14581e-22		44	32	DEL	1.14581e-22
5-288	5	102264164	102285468	OTHER	INS	102264164	102285468		20243	4.22957e-22		29	15	INS	4.22957e-22
5-289	5	102567040	102645980	OTHER	DEL	102567040	102645980		-25436	4.22957e-22		27	21	DEL	4.22957e-22
5-290	5	103434528	103434528	MC	NONE			103434528	0		3.56035e-29	49	0	MC	3.56035e-29
5-291	5	103942267	103998089	NONE	DEL	103942267	103998089		-36349	1.14581e-22		47	32	DEL	1.14581e-22
5-292	5	104033513	104033513	EC	NONE			104033513	0		0	48	48	EC	0
5-293	5	104057639	104132866	NONE	DEL	104057639	104132866		-75227	0		48	0	DEL	0
5-294	5	104313150	104418647	OTHER	NONE	104313150	104418647		0					OTHER
5-295	5	104531224	104588927	NONE	DEL	104531224	104588927		-57703	0		48	0	DEL	0
5-296	5	104652000	104652000	EC	NONE			104652000	0		7.00639e-34	46	35	EC	7.00639e-34
5-297	5	104813068	105046429	OTHER	NONE	104813068	105046429		0					OTHER
5-298	5	105407694	105415987	NONE	DEL	105407694	105415987		-4279	1.14581e-22		63	36	DEL	1.14581e-22
5-299	5	105453396	105588011	OTHER	DEL	105453396	105588011		-49968	4.22957e-22		54	39	DEL	4.22957e-22
5-300	5	105683113	105703679	NONE	INS	105683113	105703679		3102	1.14581e-22		73	51	INS	1.14581e-22
5-301	5	105926109	106159416	OTHER	INS	105926109	106159416		32697	8.266e-09		20	10	INS	8.266e-09
5-302	5	106512999	106747804	OTHER	DEL	106512999	106747804		-98250	3.93093e-22		25	17	DEL	3.93093e-22
5-303	5	107053703	107135301	NONE	DEL	122744653	123111471		-67500	0		53	0	DEL	0
5-304	5	107244265	107604284	OTHER	INS	107244265	107604284		83226	6.71923e-10		4	4	INS	6.71923e-10
5-305	5	107628365	107628365	EC	NONE			107628365	0		9.65045e-42	56	44	EC	9.65045e-42
5-306	5	108000953	108067533	NONE	DEL	108000953	108067533		-12121	1.14581e-22		43	30	DEL	1.14581e-22
5-307	5	108290782	108299488	NONE	INS	108290782	108299488		25294	3.46124e-22		47	33	INS	3.46124e-22
5-308	5	108677965	108728796	NONE	DEL	108677965	108728796		-30310	1.14581e-22		51	37	DEL	1.14581e-22
5-309	5	108804714	108810150	NONE	DEL	108804714	108810150		-5436	0		46	0	DEL	0
5-310	5	108900878	108900878	MC	NONE			108900878	0		4.05519e-19	42	2	MC	4.05519e-19
5-311	5	108966008	109646048	OTHER	DEL	108966008	109646048		-601379	4.03683e-22		28	13	DEL	4.03683e-22	misassembly
5-312	5	109267180	109611083	OTHER	NONE	109267180	109611083		0					OTHER		inverted/translocated
5-313	5	109888913	109937313	NONE	DEL	109888913	109937313		-48400	0		18	0	DEL	0
5-314	5	110025580	110075241	OTHER	INS	110025580	110075241		1462410	3.46124e-22		47	33	INS	3.46124e-22
5-315	5	110249431	110331189	NONE	DEL	110249431	110331189		-74802	1.14581e-22		32	22	DEL	1.14581e-22
5-316	5	110738307	110738307	EC	NONE			110738307	0		0.000365595	36	11	EC	0.000365595	hap
5-317	5	113365652	113472761	OTHER	DEL	113365652	113472761		-33873	4.22957e-22		41	21	DEL	4.22957e-22	misassembly
5-318	5	114757548	114867957	OTHER	DEL	114757548	114867957		-67556	3.98994e-22		35	24	DEL	3.98994e-22
5-319	5	115030471	115102388	OTHER	DEL	115035804	115073066		-14323	4.14888e-22		31	19	DEL	4.14888e-22
5-320	5	115261292	115357581	OTHER	INS	115286764	115357581		7246	1.20701e-06		24	15	INS	1.20701e-06	misassembly
5-321	5	115393083	115432494	OTHER	DEL	115393083	115432494		-26721	4.06254e-22		32	24	DEL	4.06254e-22
5-322	5	116599349	116599349	EC	NONE			116599349	0		2.83723e-19	32	23	EC	2.83723e-19
5-323	5	116995366	117007272	NONE	DEL	116995366	117007272		-4235	1.14581e-22		23	12	DEL	1.14581e-22
5-324	5	117154340	117224988	NONE	DEL	117154340	117224988		-70648	0		28	0	DEL	0
5-325	5	117342879	117365165	NONE	INS	117342879	117365165		3904	2.30722e-11		29	12	INS	2.30722e-11
5-326	5	117374990	117413734	NONE	DEL	117374990	117413734		-20518	3.63688e-22		31	20	DEL	3.63688e-22
5-327	5	117461860	117461860	EC	NONE			117461860	0		4.03089e-23	33	24	EC	4.03089e-23
5-328	5	117512140	117512140	EC	NONE			117512140	0		5.7496e-37	35	33	EC	5.7496e-37
5-329	5	117532723	117544581	NONE	INS	117532723	117544581		24176	3.62748e-22		32	19	INS	3.62748e-22
5-330	5	119192358	119254153	OTHER	NONE	119192358	119254153		0					OTHER
5-331	5	119464262	119477063	NONE	DEL	119464262	119477063		-4356	1.14581e-22		51	36	DEL	1.14581e-22
5-332	5	120062689	120081505	NONE	DEL	120062689	120081505		-7965	1.14581e-22		36	24	DEL	1.14581e-22
5-333	5	120230664	120261968	OTHER	DEL	120230664	120261968		-7961	4.16286e-22		42	22	DEL	4.16286e-22
5-334	5	120395943	120404465	NONE	INS	120395943	120404465		4547	1.14581e-22		49	26	INS	1.14581e-22
5-335	5	120653202	120723982	OTHER	DEL	120653202	120723982		-56877	3.98994e-22		35	21	DEL	3.98994e-22
5-336	5	120856149	120872249	NONE	INS	120856149	120872249		542080	1.14581e-22		49	26	INS	1.14581e-22
5-337	5	120994543	121031508	NONE	DEL	120994543	121031508		-36965	0		23	0	DEL	0
5-338	5	121079029	121171021	OTHER	INS	121079029	121171021		46113	3.58014e-22		20	13	INS	3.58014e-22
5-339	5	121300528	121402491	NONE	DEL	121300528	121402491		-88204	1.14581e-22		38	24	DEL	1.14581e-22
5-340	5	121841563	121841563	MC	NONE			121841563	0		7.69698e-29	48	0	MC	7.69698e-29
5-341	5	121902714	121923456	OTHER	DEL	121902714	121923456		-8844	3.98994e-22		44	36	DEL	3.98994e-22
5-342	5	122428471	122503302	OTHER	DEL	122428471	122503302		-66944	3.71515e-22		55	37	DEL	3.71515e-22
5-343	5	122611640	122650742	OTHER	DEL	122611640	122650742		-10535	3.83446e-22		57	43	DEL	3.83446e-22	misassembly
5-344	5	122874883	122886489	NONE	DEL	122874883	122886489		-11606	0		52	0	DEL	0
5-345	5	123101153	123281436	OTHER	NONE	123101153	123281436		0					OTHER		misassembly
5-346	5	123595676	123677587	OTHER	DEL	123595676	123677587		-46219	4.00473e-22		37	20	DEL	4.00473e-22
5-347	5	123818392	124023471	NONE	DEL	123818392	124023471		-205079	0		40	0	DEL	0
5-348	5	124568949	124590901	NONE	DEL	124568949	124590901		-7313	1.14581e-22		47	31	DEL	1.14581e-22
5-349	5	124703359	124812457	OTHER	NONE	124703359	124812457		0					OTHER
5-350	5	124894461	124894461	EC	NONE			124894461	0		3.41256e-34	42	33	EC	3.41256e-34
6-1	6	172415	172415	EC	NONE			172415	0		6.05173e-09	53	31	EC	6.05173e-09	haplotype
6-2	6	458262	565713	OTHER	DEL	458262	565713		-30601	3.68225e-22		36	25	DEL	3.68225e-22	misassembly
6-3	6	829640	877703	NONE	DEL	829640	877703		-14814	3.68225e-22		36	25	DEL	3.68225e-22
6-4	6	1128857	1538505	OTHER	NONE	1128857	1538505		0					OTHER		misassembly
6-5	6	1663781	1707443	NONE	DEL	1663781	1707443		-43662	0		47	0	DEL	0
6-6	6	1947119	2281109	OTHER	DEL	1947119	2281109		-195475	3.68225e-22		26	17	DEL	3.68225e-22	misassembly
6-7	6	2334271	2457493	OTHER	DEL	2334271	2457493		-34846	3.66357e-22		34	24	DEL	3.66357e-22	misassembly
6-8	6	2573119	2620810	OTHER	INS	2573119	2620810		22195	3.63414e-22		47	33	INS	3.63414e-22	misassembly/inversion
6-9	6	2953272	2953272	MC	NONE			2953272	0		4.20923e-23	43	2	MC	4.20923e-23
6-10	6	3193837	3312849	OTHER	DEL	3193837	3312849		-70026	3.66357e-22		39	26	DEL	3.66357e-22
6-11	6	3417879	3488727	OTHER	DEL	3417879	3488727		-40899	3.63414e-22		51	32	DEL	3.63414e-22
6-12	6	3593523	3698718	OTHER	INS	3593523	3698718		76299	3.60574e-22		24	17	INS	3.60574e-22	misassembly
[truncated: 5,464 more rows]
